# Supplementary material for: 2-({4-[(1H-Imidazol-2-ylsulfanyl)methyl]-2,5-dimethylbenzyl}sulfanyl)-1H-imidazole
Source: Acta Crystallogr Sect E Struct Rep Online. 2010 Oct 9;66(Pt 11):o2749. doi: 10.1107/S1600536810039607 (PMC3009242; doi:10.1107/S1600536810039607)
Supplement: Supplementary file 2 [file e-66-o2749-Isup2.hkl]

# 
# h,k,l, Fc-squared, Fo-squared, sigma(Fo-squared) and status flag 
# 
data_I
_shelx_title ' x1_0m in P2(1)/n' 
_shelx_refln_list_code          4 
_shelx_F_calc_maximum      170.01 
_exptl_crystal_F_000       348.00 
_reflns_d_resolution_high  0.7525 
 
loop_ 
 _symmetry_equiv_pos_as_xyz 
 'x, y, z' 
 '-x+1/2, y+1/2, -z+1/2' 
 '-x, -y, -z' 
 'x-1/2, -y-1/2, z-1/2' 
 
_cell_length_a     6.1687 
_cell_length_b     9.4914 
_cell_length_c    13.7215 
_cell_angle_alpha  90.000 
_cell_angle_beta   95.392 
_cell_angle_gamma  90.000 
 
_shelx_F_squared_multiplier     1.000 
 
loop_ 
 _refln_index_h 
 _refln_index_k 
 _refln_index_l 
 _refln_F_squared_calc 
 _refln_F_squared_meas 
 _refln_F_squared_sigma 
 _refln_observed_status 
   2   0   0      353.12      335.88     11.05 o 
   4   0   0      154.06      148.87     10.78 o 
   6   0   0      502.56      578.46     58.02 o 
   8   0   0      137.42      134.70     47.66 o 
   1   1   0      230.45      206.70      6.34 o 
   2   1   0       21.69       21.82      4.83 o 
   3   1   0      542.69      493.21     11.09 o 
   4   1   0      257.99      277.58     12.45 o 
   5   1   0      149.30      164.67     14.11 o 
   6   1   0      274.84      345.56     25.42 o 
   7   1   0      165.55      206.28     31.38 o 
   8   1   0       99.56      129.74     33.63 o 
   0   2   0     1825.36     1856.86     47.59 o 
   1   2   0     1709.99     1677.23     34.15 o 
   2   2   0        1.10       -1.84      4.74 o 
   3   2   0     1355.06     1328.32     29.26 o 
   4   2   0       53.73       66.94      8.04 o 
   5   2   0      628.95      639.47     22.78 o 
   6   2   0       12.25       25.56     14.79 o 
   7   2   0        0.44       -1.72     22.69 o 
   8   2   0       56.58       43.22     44.41 o 
   1   3   0      125.86      175.26     10.73 o 
   2   3   0      393.84      372.62     15.37 o 
   3   3   0       36.72       55.38      5.60 o 
   4   3   0      143.20      139.54     12.85 o 
   5   3   0       10.18       25.42     10.21 o 
   6   3   0      244.51      250.23     23.16 o 
   7   3   0        1.21        6.33     23.89 o 
   0   4   0       20.61       11.76      6.69 o 
   1   4   0      224.97      300.06     11.48 o 
   2   4   0      995.23      932.68     21.20 o 
   3   4   0      552.90      540.44     16.91 o 
   4   4   0       54.66       44.06     10.70 o 
   5   4   0      362.54      329.72     23.71 o 
   6   4   0       45.37       48.16     23.33 o 
   7   4   0      130.53      125.72     23.96 o 
   1   5   0      830.29      757.03     19.73 o 
   2   5   0       57.09       64.48      6.84 o 
   3   5   0       68.58       84.82     20.57 o 
   4   5   0       30.00       47.11     11.36 o 
   5   5   0       77.72       79.63     15.48 o 
   6   5   0       63.12       70.11     48.99 o 
   7   5   0       56.37      107.09     38.29 o 
   0   6   0      513.03      518.77     23.84 o 
   1   6   0        0.99        0.01      8.25 o 
   2   6   0      128.04      123.88     14.34 o 
   3   6   0       40.70       27.81     12.81 o 
   4   6   0      142.30      159.85     20.94 o 
   5   6   0      107.02       86.13     16.88 o 
   6   6   0      190.94      179.65     21.30 o 
   7   6   0        0.39       13.13     27.23 o 
   1   7   0      786.93      784.06     28.63 o 
   2   7   0       50.74       74.77     14.87 o 
   3   7   0       40.45       36.76     18.50 o 
   4   7   0      101.98       74.40     26.64 o 
   5   7   0       24.80       43.18     23.09 o 
   6   7   0      170.37      155.07     27.59 o 
   0   8   0       41.06       60.65     18.35 o 
   1   8   0      744.23      769.14     29.03 o 
   2   8   0       39.33       46.76     21.76 o 
   3   8   0      132.95      143.80     22.76 o 
   4   8   0        1.98        3.76     18.38 o 
   5   8   0      285.37      292.43     33.08 o 
   6   8   0       52.49       73.12     33.75 o 
   1   9   0       35.52       51.69     13.51 o 
   2   9   0        7.10       15.21     19.69 o 
   3   9   0       74.35       87.34     21.77 o 
   4   9   0      131.15      103.79     29.31 o 
   5   9   0        9.17       23.51     22.97 o 
   0  10   0      318.33      355.84     43.81 o 
   1  10   0        3.02        8.14     18.00 o 
   2  10   0        2.57       -5.82     17.03 o 
   3  10   0      157.50       89.56     24.24 o 
   4  10   0        0.75       -3.40     22.90 o 
   1  11   0      136.62      219.07     39.97 o 
   2  11   0        1.83        8.81     21.45 o 
   3  11   0       78.60       73.99     26.81 o 
   0  12   0        2.86        1.78     32.86 o 
   1  12   0        6.71      -12.14     31.08 o 
   2  12   0        8.49      -13.91     35.82 o 
  -7   0   1       14.72      -26.05     30.20 o 
  -5   0   1      748.69      823.68     37.94 o 
  -3   0   1      185.90      196.27     11.23 o 
  -1   0   1     3006.47     3140.96    111.01 o 
   1   0   1     3394.37     3320.52     66.96 o 
   3   0   1       23.24       20.60      4.94 o 
   5   0   1      352.27      405.31     29.63 o 
   7   0   1      281.34      291.00     47.66 o 
  -8   1   1        3.18       -5.83     28.35 o 
  -7   1   1       31.56       16.82     21.98 o 
  -6   1   1        0.11       -2.08     18.35 o 
  -5   1   1       43.21       27.60     11.54 o 
  -4   1   1      510.13      515.48     15.36 o 
  -3   1   1       11.28       20.23      5.13 o 
  -2   1   1      280.51      269.38     14.16 o 
  -1   1   1      279.20      263.06      8.89 o 
   0   1   1     3305.65     3293.40     65.14 o 
   1   1   1      422.77      344.40     11.03 o 
   2   1   1      217.24      244.48      7.00 o 
   3   1   1        3.18        6.76      4.10 o 
   4   1   1      542.97      523.99     15.56 o 
   5   1   1       19.64       19.84     11.50 o 
   6   1   1       72.98       79.33     50.33 o 
   7   1   1        5.55      -21.24     21.24 o 
  -8   2   1      159.96      140.73     32.13 o 
  -7   2   1        3.29      -15.55     21.66 o 
  -6   2   1      451.15      451.60     29.15 o 
  -5   2   1      110.72      105.52     17.35 o 
  -4   2   1       52.78       56.16      8.46 o 
  -3   2   1     1211.61     1044.44     24.45 o 
  -2   2   1      251.01      237.36     13.76 o 
  -1   2   1      334.07      336.30     10.72 o 
   0   2   1     6658.92     6664.70    130.91 o 
   1   2   1     1327.34     1109.74     27.29 o 
   2   2   1      357.47      356.94     11.94 o 
   3   2   1       22.17       28.12      5.55 o 
   4   2   1     1023.99     1046.57     28.08 o 
   5   2   1        0.71       -1.24     10.34 o 
   6   2   1        3.03       11.43     14.30 o 
   7   2   1      442.54      428.94     40.34 o 
  -7   3   1      312.23      338.85     28.86 o 
  -6   3   1      121.29       90.32     18.29 o 
  -5   3   1       74.55       75.28     12.20 o 
  -4   3   1        0.79        2.03      6.24 o 
  -3   3   1      507.41      490.58     13.74 o 
  -2   3   1      309.31      323.81     14.07 o 
  -1   3   1      599.92      547.19     23.33 o 
   0   3   1       16.77       10.17      4.01 o 
   1   3   1     2553.07     2379.39     43.56 o 
   2   3   1        5.03       19.50      4.73 o 
   3   3   1      549.74      525.18     15.66 o 
   4   3   1      235.02      249.69     17.10 o 
   5   3   1      590.03      552.14     63.11 o 
   6   3   1       66.75       91.39     17.67 o 
   7   3   1      135.07      123.38     27.30 o 
  -7   4   1       15.23       -9.38     18.61 o 
  -6   4   1      135.63      117.99     25.31 o 
  -5   4   1       24.15       44.28     11.93 o 
  -4   4   1      124.30      114.70     20.48 o 
  -3   4   1      157.66      136.63      9.84 o 
  -2   4   1        0.26       -2.55      5.08 o 
  -1   4   1      149.26      213.31     14.44 o 
   0   4   1     1212.07     1037.33     23.22 o 
   1   4   1       36.43       28.90      4.89 o 
   2   4   1      893.92      839.90     23.83 o 
   3   4   1      121.63      139.81     13.42 o 
   4   4   1      500.60      516.03     29.23 o 
   5   4   1       63.72       73.84     13.84 o 
   6   4   1       10.92       22.46     16.44 o 
   7   4   1       10.46       27.91     20.10 o 
  -7   5   1       84.58      138.30     25.67 o 
  -6   5   1       16.61       38.60     15.58 o 
  -5   5   1        4.99       -9.00     11.99 o 
  -4   5   1      122.60      113.32     14.15 o 
  -3   5   1        4.35        5.95      9.94 o 
  -2   5   1     2863.64     2608.55     75.08 o 
  -1   5   1      124.83      132.12     10.17 o 
   0   5   1     2599.38     2606.86     50.74 o 
   1   5   1       18.76       20.54      7.82 o 
   2   5   1       79.88       86.31      7.03 o 
   3   5   1       26.29       31.20     11.66 o 
   4   5   1       28.75       29.76     11.29 o 
   5   5   1      119.92      107.77     16.82 o 
   6   5   1      730.99      753.64     51.28 o 
   7   5   1        7.80       43.99     22.16 o 
  -7   6   1        0.10        4.44     40.56 o 
  -6   6   1       24.86       22.52     17.23 o 
  -5   6   1      417.35      365.58     25.74 o 
  -4   6   1        6.36      -12.14     12.14 o 
  -3   6   1      388.81      385.68     28.14 o 
  -2   6   1      134.56      162.05     18.16 o 
  -1   6   1      566.33      571.52     19.19 o 
   0   6   1      107.65      140.27     10.63 o 
   1   6   1      183.37      201.64     14.11 o 
   2   6   1        1.23       -3.44     14.47 o 
   3   6   1        7.59        8.94     12.30 o 
   4   6   1       23.25       24.06     14.65 o 
   5   6   1      156.69      178.17     21.13 o 
   6   6   1      290.03      273.68     25.43 o 
   7   6   1       65.74       19.16     29.62 o 
  -6   7   1       15.20        2.61     21.83 o 
  -5   7   1      160.78      180.95     30.34 o 
  -4   7   1       28.50       14.01     15.93 o 
  -3   7   1      215.60      222.58     23.76 o 
  -2   7   1       14.25       33.80     10.20 o 
  -1   7   1       32.69       45.60     13.12 o 
   0   7   1        2.12        4.55      8.45 o 
   1   7   1     1133.48     1184.94     42.15 o 
   2   7   1       33.72       37.44     13.54 o 
   3   7   1      548.37      515.13     35.15 o 
   4   7   1        8.48      -22.79     22.79 o 
   5   7   1        0.08       26.49     17.85 o 
   6   7   1       19.38       29.50     22.24 o 
  -6   8   1      107.33       72.83     35.82 o 
  -5   8   1        0.35       22.80     21.27 o 
  -4   8   1      136.42      112.58     23.58 o 
  -3   8   1      227.96      223.46     24.98 o 
  -2   8   1        0.08       -3.67     13.28 o 
  -1   8   1       32.36       28.68     12.09 o 
   0   8   1      355.07      389.28     19.14 o 
   1   8   1      257.06      296.09     20.70 o 
   2   8   1       65.70       40.75     20.87 o 
   3   8   1      145.64      186.51     24.99 o 
   4   8   1      146.30      170.27     26.59 o 
   5   8   1       67.41       46.90     53.14 o 
   6   8   1        7.05      -21.91     29.60 o 
  -5   9   1       45.11       86.34     26.96 o 
  -4   9   1        1.27        3.33     20.79 o 
  -3   9   1       23.70        4.82     16.80 o 
  -2   9   1       74.08       96.43     19.77 o 
  -1   9   1       38.52       39.22     13.34 o 
   0   9   1        3.54       15.07     12.14 o 
   1   9   1      249.90      301.65     22.96 o 
   2   9   1        7.76       18.79     16.40 o 
   3   9   1      251.55      255.16     29.78 o 
   4   9   1       54.50       53.09     22.24 o 
   5   9   1       51.54       86.32     26.29 o 
  -4  10   1       64.42       48.57     45.00 o 
  -3  10   1        0.05       19.54     21.24 o 
  -2  10   1        9.17       -3.33     18.29 o 
  -1  10   1      286.56      283.13     29.20 o 
   0  10   1       41.26       65.70     19.46 o 
   1  10   1       65.36       68.16     20.39 o 
   2  10   1      134.44       77.56     31.23 o 
   3  10   1       41.33       35.05     21.47 o 
   4  10   1       32.00       17.36     22.43 o 
  -3  11   1        1.93       30.04     28.42 o 
  -2  11   1       76.27       85.78     26.16 o 
  -1  11   1        0.81        2.37     28.72 o 
   0  11   1       24.35        4.73     19.99 o 
   1  11   1       10.77       23.04     20.40 o 
   2  11   1        0.10        0.20     21.28 o 
   3  11   1       19.06        6.39     23.68 o 
  -1  12   1      161.72      263.77     45.59 o 
   0  12   1        0.31       19.83     35.52 o 
   1  12   1       24.13      -26.64     31.68 o 
   2  12   1       14.20       56.25     40.56 o 
  -8   0   2       14.17      -12.73     39.67 o 
  -6   0   2      174.07      201.40     24.61 o 
  -4   0   2      739.77      727.11     22.99 o 
  -2   0   2    28905.07    29484.31    720.63 o 
   0   0   2      587.83      680.05     13.78 o 
   2   0   2      140.00      177.68      9.45 o 
   4   0   2     4074.43     3685.65    125.22 o 
   6   0   2      174.42      193.90     34.64 o 
  -8   1   2      109.10       97.98     30.11 o 
  -7   1   2      223.67      261.26     30.77 o 
  -6   1   2        8.44       23.02     14.29 o 
  -5   1   2      407.16      442.93     21.59 o 
  -4   1   2       23.10       26.53      6.52 o 
  -3   1   2       57.97       54.22      8.08 o 
  -2   1   2      322.37      289.25     12.55 o 
  -1   1   2     3500.30     3245.74     57.56 o 
   0   1   2      290.64      366.58     10.71 o 
   1   1   2      329.97      362.09     10.48 o 
   2   1   2      706.37      743.70     13.93 o 
   3   1   2      157.56      164.32      6.94 o 
   4   1   2      286.33      285.16     18.86 o 
   5   1   2      296.66      287.35     25.37 o 
   6   1   2       38.16       43.19     30.94 o 
   7   1   2       67.92       66.58     24.70 o 
  -8   2   2      137.81      100.36     47.37 o 
  -7   2   2      152.37      181.90     23.69 o 
  -6   2   2        2.67       -8.57     13.37 o 
  -5   2   2        1.22       -0.52      7.21 o 
  -4   2   2      112.36      100.82     21.62 o 
  -3   2   2        9.93        2.74      9.54 o 
  -2   2   2      146.23      125.44      6.89 o 
  -1   2   2     5606.44     5081.77    102.00 o 
   0   2   2      543.75      591.19     15.86 o 
   1   2   2     3547.99     3534.91     74.71 o 
   2   2   2      359.38      358.31     16.28 o 
   3   2   2      331.18      335.31     21.85 o 
   4   2   2      165.37      131.69     14.60 o 
   5   2   2      170.67      151.54     17.19 o 
   6   2   2       53.14       45.41     16.22 o 
   7   2   2      382.61      444.05     40.67 o 
  -7   3   2       32.93       11.13     18.48 o 
  -6   3   2        0.10       -8.57     17.79 o 
  -5   3   2       24.59       18.12     10.79 o 
  -4   3   2      125.63      134.99     10.36 o 
  -3   3   2        5.37        7.66      3.99 o 
  -2   3   2      302.44      242.29     15.22 o 
  -1   3   2       20.68       20.59      5.06 o 
   0   3   2     3055.34     2928.75     61.88 o 
   1   3   2      329.03      335.96     11.39 o 
   2   3   2       26.31       59.90      8.36 o 
   3   3   2        2.96       -3.58      7.39 o 
   4   3   2      137.40      135.60     13.05 o 
   5   3   2       16.81       13.34      9.71 o 
   6   3   2       60.07       98.19     17.87 o 
   7   3   2       19.39       20.21     35.67 o 
  -7   4   2      128.97      143.17     23.91 o 
  -6   4   2      102.05      113.86     23.17 o 
  -5   4   2        5.85        7.47     11.41 o 
  -4   4   2      340.61      276.01     18.58 o 
  -3   4   2      571.50      530.09     18.72 o 
  -2   4   2        2.98        3.44      4.69 o 
  -1   4   2      260.61      218.55     10.62 o 
   0   4   2      573.96      605.80     15.94 o 
   1   4   2      553.28      501.36     13.75 o 
   2   4   2       26.30        8.54      8.24 o 
   3   4   2       93.92       98.46     12.41 o 
   4   4   2      215.28      214.36     17.34 o 
   5   4   2       27.01       30.52     30.78 o 
   6   4   2       91.68       80.23     19.07 o 
   7   4   2      186.11      206.84     46.73 o 
  -7   5   2      232.20      238.83     99.17 o 
  -6   5   2        1.63      -14.52     14.52 o 
  -5   5   2       29.89       36.02     13.25 o 
  -4   5   2        0.01       -8.00      9.48 o 
  -3   5   2      581.82      543.12     21.23 o 
  -2   5   2       15.33       18.52      5.85 o 
  -1   5   2        0.14       -5.00      5.00 o 
   0   5   2      252.70      284.24     12.99 o 
   1   5   2     1605.93     1665.58     34.76 o 
   2   5   2        9.98       -6.80     11.31 o 
   3   5   2       62.45       54.63     13.16 o 
   4   5   2       96.33      102.99     14.88 o 
   5   5   2      270.09      293.43     22.91 o 
   6   5   2       11.37       33.45     19.75 o 
   7   5   2        8.93       28.16     22.74 o 
  -7   6   2      191.56      247.78     54.17 o 
  -6   6   2      227.23      259.37     30.88 o 
  -5   6   2       12.88       15.25     33.75 o 
  -4   6   2      158.57      152.93     20.10 o 
  -3   6   2        0.39       25.26     29.75 o 
  -2   6   2       99.06      130.30     17.45 o 
  -1   6   2       49.89       63.06     11.88 o 
   0   6   2       55.20       66.78     11.57 o 
   1   6   2       58.80       65.09      7.80 o 
   2   6   2       58.59       56.51     10.16 o 
   3   6   2        5.00       17.78     12.57 o 
   4   6   2     1002.21      983.73     56.54 o 
   5   6   2       12.81        8.56     13.93 o 
   6   6   2       96.42       97.38     19.50 o 
   7   6   2        2.06       -3.26     42.04 o 
  -6   7   2       16.44        3.79     21.40 o 
  -5   7   2       32.17       44.21     25.16 o 
  -4   7   2       26.57       33.37     16.01 o 
  -3   7   2      645.38      590.20     36.96 o 
  -2   7   2      572.25      574.83     21.56 o 
  -1   7   2       82.81       79.48      9.79 o 
   0   7   2      131.01      154.55     11.92 o 
   1   7   2       12.29       12.60      9.43 o 
   2   7   2       53.91       51.59     14.13 o 
   3   7   2       69.49       59.16     16.31 o 
   4   7   2        2.06        9.56     14.87 o 
   5   7   2      143.13      126.17     23.68 o 
   6   7   2       39.15       25.52     25.46 o 
  -6   8   2        5.10      -29.01     29.01 o 
  -5   8   2        0.00       25.98     37.15 o 
  -4   8   2      123.77       96.90     22.08 o 
  -3   8   2       98.92       66.98     18.38 o 
  -2   8   2        0.03      -13.77     27.09 o 
  -1   8   2     1044.25     1046.55     38.81 o 
   0   8   2        0.00        0.13      8.75 o 
   1   8   2      237.79      264.81     19.70 o 
   2   8   2      148.78      167.09     22.39 o 
   3   8   2      460.25      422.40     65.13 o 
   4   8   2      147.84       98.77     23.26 o 
   5   8   2       16.42       47.30     32.27 o 
   6   8   2       15.24      -28.42     28.42 o 
  -5   9   2       72.89       93.09     26.81 o 
  -4   9   2       83.85       69.04     27.98 o 
  -3   9   2       19.10        8.84     16.64 o 
  -2   9   2      211.81      278.24     28.06 o 
  -1   9   2       10.32        8.79     12.12 o 
   0   9   2      107.16      139.22     16.85 o 
   1   9   2        0.73       -7.71     11.86 o 
   2   9   2       97.53      168.83     24.68 o 
   3   9   2       78.86       83.83     22.37 o 
   4   9   2       36.52       18.25     24.72 o 
   5   9   2        1.28       11.82     23.79 o 
  -4  10   2        0.04      -11.30     21.71 o 
  -3  10   2       26.37       58.20     21.84 o 
  -2  10   2      188.98      278.44     29.09 o 
  -1  10   2       67.91       50.62     18.63 o 
   0  10   2       42.54       43.60     15.50 o 
   1  10   2      209.02      200.54     26.88 o 
   2  10   2       17.89       41.85     19.31 o 
   3  10   2        6.86       36.14     21.87 o 
   4  10   2       77.18       97.92     27.08 o 
  -3  11   2       36.74       18.97     23.86 o 
  -2  11   2        3.50       -3.06     20.85 o 
  -1  11   2       49.36       39.08     30.49 o 
   0  11   2        5.97        6.37     19.95 o 
   1  11   2       14.45        4.84     21.33 o 
   2  11   2        3.62       27.56     22.76 o 
   3  11   2       34.26       22.56     23.75 o 
  -1  12   2       11.45      -15.99     33.16 o 
   0  12   2       22.29       41.15     35.82 o 
   1  12   2       25.38        5.62     31.38 o 
   2  12   2       13.94       15.39     40.26 o 
  -7   0   3      610.81      641.81     62.46 o 
  -5   0   3       72.01       93.51     16.94 o 
  -3   0   3      356.91      395.90     34.04 o 
  -1   0   3    25386.72    25746.17    603.16 o 
   1   0   3     1986.31     2270.65     48.72 o 
   3   0   3      840.30      954.91     26.49 o 
   5   0   3      129.39      140.03     31.97 o 
   7   0   3      140.01      159.27     43.52 o 
  -8   1   3       92.54      105.39     43.22 o 
  -7   1   3      128.89      148.02     26.34 o 
  -6   1   3       45.79       60.16     19.80 o 
  -5   1   3       62.78       44.66     10.41 o 
  -4   1   3        7.50       18.52      7.75 o 
  -3   1   3      412.66      387.82     16.95 o 
  -2   1   3     1188.58     1168.64     27.47 o 
  -1   1   3     1217.57     1086.20     31.56 o 
   0   1   3       68.75       73.88      8.76 o 
   1   1   3       16.42       35.79      5.52 o 
   2   1   3     1315.09     1369.59     23.22 o 
   3   1   3      217.38      207.22      8.43 o 
   4   1   3      428.81      410.13     14.91 o 
   5   1   3       84.82       86.36     14.52 o 
   6   1   3        1.58       10.66     18.21 o 
   7   1   3      187.57      188.02     30.07 o 
  -8   2   3       27.68       34.64     41.74 o 
  -7   2   3       99.92      146.01     21.77 o 
  -6   2   3       48.84       22.37     15.04 o 
  -5   2   3      249.02      266.82     14.64 o 
  -4   2   3      430.83      377.49     20.27 o 
  -3   2   3       27.05       31.85      7.07 o 
  -2   2   3     3934.72     3574.17     75.20 o 
  -1   2   3      385.81      388.47     16.48 o 
   0   2   3       61.34       82.20     16.58 o 
   1   2   3      293.31      281.57     11.05 o 
   2   2   3       38.00       62.22      8.80 o 
   3   2   3        1.33        2.03      4.51 o 
   4   2   3      755.19      742.24     22.95 o 
   5   2   3      684.31      729.23     32.40 o 
   6   2   3       18.45        6.44     18.80 o 
   7   2   3       13.60       34.41     22.50 o 
  -7   3   3        8.97       -0.61     35.52 o 
  -6   3   3        0.00        3.73     14.13 o 
  -5   3   3       11.08        9.44     11.10 o 
  -4   3   3      125.23      143.15     11.41 o 
  -3   3   3      954.73      869.74     19.48 o 
  -2   3   3      296.43      307.84     25.13 o 
  -1   3   3     1287.76     1129.03     28.78 o 
   0   3   3       73.80       80.47     11.64 o 
   1   3   3      374.50      344.41     12.40 o 
   2   3   3      293.53      388.98     20.16 o 
   3   3   3       61.09       80.63     10.45 o 
   4   3   3       68.17       82.35     10.31 o 
   5   3   3      678.30      675.43     26.62 o 
   6   3   3       45.62       51.12     16.40 o 
   7   3   3      147.10      192.87     31.29 o 
  -7   4   3       42.67       25.36     25.58 o 
  -6   4   3       14.29       -2.81     17.40 o 
  -5   4   3       23.28       26.15     11.94 o 
  -4   4   3      546.87      490.25     18.39 o 
  -3   4   3      226.42      228.25     10.48 o 
  -2   4   3      425.69      363.00     17.11 o 
  -1   4   3       37.83       49.79      7.39 o 
   0   4   3     1136.14     1102.40     30.02 o 
   1   4   3     1016.36     1038.53     27.03 o 
   2   4   3       58.01       42.59     10.12 o 
   3   4   3      386.55      379.33     26.68 o 
   4   4   3      381.17      392.39     33.18 o 
   5   4   3        5.25       14.68     10.80 o 
   6   4   3      137.97      125.24     22.32 o 
   7   4   3        6.15      -23.84     24.49 o 
  -7   5   3        8.84       -4.43     25.90 o 
  -6   5   3       60.08       87.13     20.65 o 
  -5   5   3        0.43      -11.40     11.57 o 
  -4   5   3      649.96      680.29     32.68 o 
  -3   5   3      255.10      239.41     16.24 o 
  -2   5   3       86.44      112.43     16.75 o 
  -1   5   3       82.33       91.50      8.41 o 
   0   5   3     1280.02     1227.72     32.41 o 
   1   5   3       61.27       89.87      7.42 o 
   2   5   3      150.39      115.46     10.91 o 
   3   5   3        0.90       -6.57     10.87 o 
   4   5   3     1460.21     1347.57     42.79 o 
   5   5   3       49.60       13.23     14.82 o 
   6   5   3        1.07       15.97     17.68 o 
   7   5   3        5.97       43.43     29.74 o 
  -6   6   3        1.41        4.20     19.33 o 
  -5   6   3       38.68       52.67     17.43 o 
  -4   6   3       17.43       11.65     17.02 o 
  -3   6   3       29.17       28.03     11.58 o 
  -2   6   3        0.00       -6.24      6.24 o 
  -1   6   3      118.46      136.35     10.42 o 
   0   6   3       29.57       37.45     10.81 o 
   1   6   3      279.00      268.42     22.73 o 
   2   6   3       73.16       71.86     23.83 o 
   3   6   3      498.61      510.12     48.11 o 
   4   6   3      453.50      446.15     32.50 o 
   5   6   3       19.93       17.84     15.20 o 
   6   6   3        0.35       13.61     18.87 o 
  -6   7   3        3.59       -0.30     29.60 o 
  -5   7   3        1.48       -7.79     18.03 o 
  -4   7   3        0.07       22.84     16.29 o 
  -3   7   3      122.79      136.23     22.79 o 
  -2   7   3      235.11      239.19     14.55 o 
  -1   7   3      813.60      772.93     23.11 o 
   0   7   3      391.63      396.98     22.90 o 
   1   7   3      235.31      233.83     19.76 o 
   2   7   3       48.06       54.22     14.33 o 
   3   7   3       93.94       57.89     17.17 o 
   4   7   3       76.93      121.22     19.84 o 
   5   7   3      309.35      384.64     48.25 o 
   6   7   3        6.65       15.57     23.10 o 
  -6   8   3      181.53      163.41     42.04 o 
  -5   8   3       36.11       -3.16     20.02 o 
  -4   8   3      103.48       92.96     20.64 o 
  -3   8   3       25.68        8.90     16.28 o 
  -2   8   3      605.11      576.67     35.16 o 
  -1   8   3       26.81       34.08      9.87 o 
   0   8   3      230.36      212.05     19.10 o 
   1   8   3      253.93      235.23     20.42 o 
   2   8   3        0.00       -9.10     13.69 o 
   3   8   3       50.13       60.91     28.86 o 
   4   8   3       56.69       71.56     20.20 o 
   5   8   3        1.35        3.00     22.07 o 
   6   8   3       54.22       52.69     33.75 o 
  -5   9   3       27.00       59.45     25.26 o 
  -4   9   3       16.68       62.09     22.94 o 
  -3   9   3      109.92       96.67     20.68 o 
  -2   9   3       45.03        9.38     15.84 o 
  -1   9   3      160.12      187.44     17.78 o 
   0   9   3        7.74       23.27     12.88 o 
   1   9   3      117.22      131.05     17.94 o 
   2   9   3      286.96      266.33     28.30 o 
   3   9   3       16.79       18.84     31.38 o 
   4   9   3        1.02       -7.79     25.16 o 
   5   9   3       65.46       71.71     27.33 o 
  -4  10   3       83.24       85.17     25.63 o 
  -3  10   3       29.88       43.71     46.18 o 
  -2  10   3       75.48       71.47     21.21 o 
  -1  10   3      187.40      182.28     24.66 o 
   0  10   3       57.19       54.14     16.06 o 
   1  10   3        0.94       13.54     17.71 o 
   2  10   3        1.39       11.38     19.46 o 
   3  10   3       36.51       30.52     22.65 o 
   4  10   3       13.10        8.27     24.56 o 
  -3  11   3        0.93       -4.63     23.01 o 
  -2  11   3       22.88       82.00     34.64 o 
  -1  11   3       17.56       31.68     32.27 o 
   0  11   3       90.29      116.29     25.19 o 
   1  11   3       19.15       49.27     23.24 o 
   2  11   3      129.52      161.97     28.36 o 
   3  11   3       46.49       46.48     43.22 o 
  -1  12   3        0.26       23.39     35.52 o 
   0  12   3        3.49       23.98     36.12 o 
   1  12   3       30.03       48.55     34.04 o 
   2  12   3       23.57      -15.69     42.04 o 
  -6   0   4       67.77       93.76     32.56 o 
  -4   0   4      831.84      927.35     36.47 o 
  -2   0   4     1270.99     1085.87     50.92 o 
   0   0   4     1582.33     1760.66     34.37 o 
   2   0   4     6274.06     7185.07    146.26 o 
   4   0   4        5.89       17.66     11.28 o 
   6   0   4      213.32      156.90     35.82 o 
  -7   1   4       95.57       91.64     31.68 o 
  -6   1   4        9.64       30.12     12.61 o 
  -5   1   4       22.25       19.31      9.02 o 
  -4   1   4      232.65      221.78     23.64 o 
  -3   1   4     1574.98     1579.60     40.28 o 
  -2   1   4       22.13       14.80      4.91 o 
  -1   1   4       90.36       69.27      6.30 o 
   0   1   4      542.11      558.06     12.30 o 
   1   1   4     1345.39     1457.41     24.22 o 
   2   1   4       52.36       84.08      5.69 o 
   3   1   4       39.12       60.68      5.54 o 
   4   1   4        1.50        2.81      7.03 o 
   5   1   4       42.72       46.21     13.36 o 
   6   1   4       62.76       66.05     20.25 o 
   7   1   4        7.00       13.83     22.42 o 
  -7   2   4      133.07      140.01     27.27 o 
  -6   2   4        2.05      -10.94     12.79 o 
  -5   2   4      112.65      130.07     12.01 o 
  -4   2   4      193.38      198.12     14.64 o 
  -3   2   4     1703.63     1636.25     34.63 o 
  -2   2   4      396.45      387.29     11.56 o 
  -1   2   4        7.58        9.72      5.01 o 
   0   2   4      694.42      649.18     35.66 o 
   1   2   4       59.86       70.41      5.08 o 
   2   2   4      207.23      221.04     10.97 o 
   3   2   4     1783.80     1774.50     33.97 o 
   4   2   4        0.00       -7.16      7.16 o 
   5   2   4      844.84      866.85     34.83 o 
   6   2   4      162.23      147.93     54.17 o 
   7   2   4      111.82      137.36     27.83 o 
  -7   3   4       38.52       15.69     22.29 o 
  -6   3   4      180.38      180.59     33.16 o 
  -5   3   4        0.99       -2.77      8.67 o 
  -4   3   4      363.65      314.62     22.47 o 
  -3   3   4      127.29      147.03      9.75 o 
  -2   3   4      824.69      669.15     36.26 o 
  -1   3   4      204.93      212.86     12.77 o 
   0   3   4     1499.54     1495.62     41.02 o 
   1   3   4        8.87       20.41      4.52 o 
   2   3   4        7.54       -4.69      7.81 o 
   3   3   4      214.00      238.15     16.53 o 
   4   3   4     1191.32     1185.01     36.15 o 
   5   3   4        1.55       -5.80      9.69 o 
   6   3   4       23.39       40.90     17.11 o 
   7   3   4       23.87       27.27     25.01 o 
  -7   4   4      137.96      204.87     33.28 o 
  -6   4   4       13.37      -17.76     24.28 o 
  -5   4   4      297.80      280.77     20.52 o 
  -4   4   4       21.49       23.35      7.39 o 
  -3   4   4      385.17      367.65     21.43 o 
  -2   4   4       11.25       21.51      7.16 o 
  -1   4   4      152.90      160.76     11.72 o 
   0   4   4       49.17       24.65      8.60 o 
   1   4   4       90.88      104.62     12.80 o 
   2   4   4       80.32       63.82     12.08 o 
   3   4   4      235.49      240.12     18.99 o 
   4   4   4        5.77        6.12     10.72 o 
   5   4   4      409.69      358.31     27.59 o 
   6   4   4        2.88      -13.88     15.86 o 
   7   4   4       52.89       38.78     73.57 o 
  -7   5   4        4.86        7.99     36.41 o 
  -6   5   4        0.01        9.09     17.64 o 
  -5   5   4        9.38       17.74     27.68 o 
  -4   5   4        0.86       -4.83     12.02 o 
  -3   5   4      548.46      513.40     32.46 o 
  -2   5   4       32.82       31.86      8.00 o 
  -1   5   4     2725.16     2637.92     60.80 o 
   0   5   4        0.40        6.66      8.06 o 
   1   5   4      117.93      104.04     12.80 o 
   2   5   4       90.54      104.10     26.05 o 
   3   5   4      124.16      117.72     15.12 o 
   4   5   4      202.01      203.96     19.31 o 
   5   5   4      498.64      495.86     30.19 o 
   6   5   4       33.48       12.37     18.78 o 
   7   5   4       19.37       47.37     39.97 o 
  -6   6   4        0.12        5.64     19.70 o 
  -5   6   4        0.23       -2.37     14.97 o 
  -4   6   4       90.85       54.71     16.10 o 
  -3   6   4      180.17      186.97     16.11 o 
  -2   6   4      376.61      357.16     17.02 o 
  -1   6   4        3.91        2.85      6.79 o 
   0   6   4      480.66      434.36     33.55 o 
   1   6   4        2.00        5.72      9.47 o 
   2   6   4      651.18      704.63     35.46 o 
   3   6   4       31.52       39.00     13.44 o 
   4   6   4        2.82       22.62     14.94 o 
   5   6   4       28.64       36.47     16.38 o 
   6   6   4        3.88        7.34     19.80 o 
  -6   7   4       91.26      114.99     26.58 o 
  -5   7   4       88.15       79.14     21.55 o 
  -4   7   4      506.08      527.01     61.28 o 
  -3   7   4       36.70       10.34     12.87 o 
  -2   7   4       31.47       30.06      8.93 o 
  -1   7   4        0.06       -0.69      7.86 o 
   0   7   4      102.80      111.83     10.55 o 
   1   7   4      210.02      202.97     16.47 o 
   2   7   4      476.23      458.70     32.92 o 
   3   7   4       50.81       73.18     17.63 o 
   4   7   4      101.77      122.75     36.26 o 
   5   7   4       47.03       36.43     19.88 o 
   6   7   4        5.32       31.15     19.02 o 
  -6   8   4       59.28       45.89     35.82 o 
  -5   8   4        7.87       14.51     21.53 o 
  -4   8   4       44.53       37.06     32.71 o 
  -3   8   4      288.90      260.09     25.68 o 
  -2   8   4        8.75       17.58     11.21 o 
  -1   8   4       22.55       36.29     10.69 o 
   0   8   4      532.81      542.80     35.17 o 
   1   8   4      148.04      128.51     18.43 o 
   2   8   4       31.27       42.62     16.70 o 
   3   8   4      224.93      202.24     48.99 o 
   4   8   4       97.71       65.15     22.79 o 
   5   8   4       91.64      114.20     24.81 o 
  -5   9   4       12.32        4.14     24.19 o 
  -4   9   4      188.11      194.28     38.34 o 
  -3   9   4       18.27       43.87     32.86 o 
  -2   9   4       14.87        2.71     22.20 o 
  -1   9   4       31.18       37.95     11.76 o 
   0   9   4       15.41       22.01     13.89 o 
   1   9   4      113.93      115.73     23.53 o 
   2   9   4       74.53       44.68     17.82 o 
   3   9   4        1.54        6.98     19.72 o 
   4   9   4      167.26      136.32     52.40 o 
   5   9   4        9.49       34.04     31.68 o 
  -4  10   4       30.12       46.48     23.65 o 
  -3  10   4       45.56       29.21     21.04 o 
  -2  10   4      209.61      203.01     26.22 o 
  -1  10   4       24.39       32.12     18.94 o 
   0  10   4        5.72        6.78     14.55 o 
   1  10   4       57.43       23.55     28.57 o 
   2  10   4      143.66      115.11     24.68 o 
   3  10   4       67.76       99.03     48.11 o 
  -3  11   4        6.68       -6.00     23.76 o 
  -2  11   4       10.38      -12.14     30.20 o 
  -1  11   4      130.01      182.66     40.56 o 
   0  11   4       10.23        7.08     20.82 o 
   1  11   4       31.10        3.27     22.04 o 
   2  11   4        2.12        4.38     37.15 o 
  -1  12   4       13.56       30.20     35.82 o 
   0  12   4       27.71        0.00     34.93 o 
   1  12   4        4.71       -3.11     27.50 o 
  -5   0   5      117.11      108.04     17.87 o 
  -3   0   5    12648.96    12953.22    325.87 o 
  -1   0   5      897.58      835.76     28.03 o 
   3   0   5     1104.69     1073.32     30.23 o 
   5   0   5     1142.12     1101.56     69.57 o 
   7   0   5       87.40      113.97     36.12 o 
  -7   1   5       37.44       42.93     30.79 o 
  -6   1   5       90.65       98.16     17.44 o 
  -5   1   5       51.60       59.84     10.66 o 
  -4   1   5        3.42       -6.02      8.18 o 
  -3   1   5      631.83      583.62     20.15 o 
  -2   1   5       10.60       18.28      4.44 o 
  -1   1   5        6.38        7.77      4.81 o 
   0   1   5      471.99      510.92     12.34 o 
   1   1   5     1069.83     1036.89     19.26 o 
   2   1   5      200.20      243.23      9.41 o 
   3   1   5       97.31       93.82      6.88 o 
   4   1   5      284.71      273.64     16.96 o 
   5   1   5      369.45      408.93     34.42 o 
   6   1   5       32.01       18.98     21.46 o 
   7   1   5        0.68      -17.56     21.42 o 
  -7   2   5       26.49       19.96     24.03 o 
  -6   2   5      235.77      248.35     33.60 o 
  -5   2   5        8.08        6.38     10.46 o 
  -4   2   5      386.36      402.48     26.55 o 
  -3   2   5     1013.51      966.96     23.64 o 
  -2   2   5      175.10      173.69      8.53 o 
  -1   2   5       14.23       30.52      6.40 o 
   0   2   5     1807.54     1819.15     42.51 o 
   1   2   5       15.36        9.83      4.29 o 
   2   2   5     1902.63     2009.78     33.51 o 
   3   2   5       91.75       83.98     10.09 o 
   4   2   5       18.67       11.55      7.87 o 
   5   2   5      107.87      129.86     17.19 o 
   6   2   5       59.50       44.84     20.60 o 
   7   2   5       45.33       15.64     24.42 o 
  -7   3   5       53.93       67.24     25.04 o 
  -6   3   5       10.33      -10.66     23.09 o 
  -5   3   5       88.78       91.67     17.67 o 
  -4   3   5      132.62      129.72     11.69 o 
  -3   3   5       64.23       62.62      7.02 o 
  -2   3   5       24.94       39.45      7.74 o 
  -1   3   5      313.88      340.25     15.32 o 
   0   3   5      336.82      364.48     15.58 o 
   1   3   5      100.42       71.87     15.25 o 
   2   3   5        5.68       11.42      7.39 o 
   3   3   5     1022.22     1061.73     29.39 o 
   4   3   5       46.94       61.53     10.58 o 
   5   3   5      184.39      174.04     37.74 o 
   6   3   5       40.96       26.33     19.98 o 
   7   3   5       59.87       75.78     28.41 o 
  -7   4   5       14.03       -8.52     31.38 o 
  -6   4   5      218.43      179.05     25.16 o 
  -5   4   5      196.32      216.10     24.13 o 
  -4   4   5        0.78        4.69      9.26 o 
  -3   4   5      100.50       89.63     17.85 o 
  -2   4   5       29.41       35.12      7.77 o 
  -1   4   5      812.27      778.68     29.07 o 
   0   4   5      474.72      489.69     17.73 o 
   1   4   5      211.50      208.67     11.48 o 
   2   4   5     1004.51     1007.91     38.65 o 
   3   4   5      302.99      342.10     25.51 o 
   4   4   5      269.94      288.59     28.19 o 
   5   4   5       26.36       35.88     12.54 o 
   6   4   5       43.89       53.85     19.11 o 
  -7   5   5        3.34      -10.36     36.12 o 
  -6   5   5       22.47       49.59     20.39 o 
  -5   5   5       47.14       34.76     16.31 o 
  -4   5   5      149.38      145.26     17.33 o 
  -3   5   5        7.16        2.61     10.57 o 
  -2   5   5      866.37      769.05     25.20 o 
  -1   5   5        4.99       21.09      7.36 o 
   0   5   5        1.24        9.91      6.70 o 
   1   5   5       57.29       59.55     12.55 o 
   2   5   5      656.91      644.56     33.11 o 
   3   5   5      174.75      171.99     21.31 o 
   4   5   5      329.91      313.64     23.09 o 
   5   5   5       21.40       30.05     13.11 o 
   6   5   5       36.62       43.05     20.74 o 
  -6   6   5        0.01        3.98     19.74 o 
  -5   6   5       54.43      104.38     20.60 o 
  -4   6   5       17.78        6.84     14.91 o 
  -3   6   5      383.42      397.33     28.06 o 
  -2   6   5       73.12       60.47     12.54 o 
  -1   6   5      134.14      142.66     13.25 o 
   0   6   5      233.20      235.97     38.03 o 
   1   6   5      166.56      196.73     20.41 o 
   2   6   5      136.75      139.89     19.03 o 
   3   6   5      274.88      299.92     55.66 o 
   4   6   5        4.30       13.13     15.11 o 
   5   6   5       72.24      106.68     24.88 o 
   6   6   5       13.96       29.05     21.08 o 
  -6   7   5        6.86       14.17     22.55 o 
  -5   7   5       36.61       95.51     22.50 o 
  -4   7   5      520.43      477.39     37.60 o 
  -3   7   5        8.78       25.93     14.23 o 
  -2   7   5      234.54      216.30     14.99 o 
  -1   7   5        0.14       13.04      8.11 o 
   0   7   5       32.90       32.26      8.32 o 
   1   7   5      360.52      357.81     21.97 o 
   2   7   5        1.60        7.47     13.62 o 
   3   7   5      513.99      498.53     58.32 o 
   4   7   5       86.58       88.77     26.35 o 
   5   7   5        0.30       15.36     20.67 o 
   6   7   5      148.41      147.13     50.33 o 
  -6   8   5       53.48      124.63     42.04 o 
  -5   8   5        0.00       -2.12     20.43 o 
  -4   8   5      168.51      137.40     24.63 o 
  -3   8   5        7.32        6.38     13.98 o 
  -2   8   5      579.30      534.15     45.93 o 
  -1   8   5       86.42       81.97     12.36 o 
   0   8   5      218.65      231.62     19.63 o 
   1   8   5        0.81        9.26     11.70 o 
   2   8   5      341.04      379.12     32.28 o 
   3   8   5      113.50      103.96     44.70 o 
   4   8   5       62.33       77.17     33.01 o 
   5   8   5       17.46       40.17     23.17 o 
  -5   9   5        9.09       14.36     24.19 o 
  -4   9   5       48.90       47.50     22.29 o 
  -3   9   5        2.08       17.97     17.10 o 
  -2   9   5        0.43       11.93     15.49 o 
  -1   9   5        3.65       21.08     13.55 o 
   0   9   5      179.82      184.38     23.39 o 
   1   9   5      175.04      193.47     25.18 o 
   2   9   5       79.23       77.83     19.96 o 
   3   9   5      156.87      195.25     27.83 o 
   4   9   5        0.44       -8.89     21.01 o 
  -4  10   5       12.96        0.51     22.71 o 
  -3  10   5      135.88      164.38     27.42 o 
  -2  10   5        1.12       28.02     18.62 o 
  -1  10   5        1.44       14.82     18.78 o 
   0  10   5       96.69       85.23     18.10 o 
   1  10   5        0.99        4.63     18.10 o 
   2  10   5       36.13       64.00     23.46 o 
   3  10   5       59.66      122.44     26.99 o 
  -3  11   5       24.66       77.27     36.12 o 
  -2  11   5      153.22      125.52     36.41 o 
  -1  11   5        1.32      -29.90     29.90 o 
   0  11   5       42.39       61.80     24.58 o 
   1  11   5       53.32       79.40     38.93 o 
   2  11   5        7.09       35.75     25.61 o 
  -1  12   5       10.10      -27.83     37.00 o 
   0  12   5       19.82       29.01     37.89 o 
  -6   0   6       18.64       41.45     26.94 o 
  -4   0   6      378.98      381.62     24.87 o 
  -2   0   6        0.06       10.51     10.51 o 
   0   0   6      436.51      503.78     14.69 o 
   2   0   6      498.95      517.74     35.86 o 
   4   0   6     1403.62     1321.81     74.01 o 
   6   0   6       38.72        7.40     26.94 o 
  -7   1   6       77.55       72.53     35.23 o 
  -6   1   6       30.49       76.01     29.75 o 
  -5   1   6      301.99      311.97     21.87 o 
  -4   1   6      190.75      166.51     14.89 o 
  -3   1   6      425.49      409.61     17.96 o 
  -2   1   6      123.43      147.46     11.51 o 
  -1   1   6      139.54      146.87      8.74 o 
   0   1   6       53.95       41.61      5.17 o 
   1   1   6     1338.34     1417.88     25.30 o 
   2   1   6        0.81       -3.96      3.96 o 
   3   1   6       18.08       20.76      5.50 o 
   4   1   6       13.06       15.77      8.35 o 
   5   1   6      191.61      164.82     25.90 o 
   6   1   6       11.52      -10.03     17.57 o 
   7   1   6      181.11      151.70     29.06 o 
  -7   2   6       13.16      -14.80     30.79 o 
  -6   2   6      226.52      253.87     23.01 o 
  -5   2   6       43.21       47.92     15.68 o 
  -4   2   6      131.88      139.07     17.47 o 
  -3   2   6      888.36      792.10     38.19 o 
  -2   2   6       29.36       33.87      6.88 o 
  -1   2   6      511.65      510.02     33.90 o 
   0   2   6        8.06        8.56      4.28 o 
   1   2   6     2783.05     2820.90     44.69 o 
   2   2   6       64.14       61.15      7.44 o 
   3   2   6       92.26      110.21     16.51 o 
   4   2   6      789.47      744.76     31.30 o 
   5   2   6        4.01        7.34     13.17 o 
   6   2   6       70.58       56.27     21.24 o 
   7   2   6       45.32       36.86     25.75 o 
  -7   3   6        0.01       41.15     35.52 o 
  -6   3   6       50.92       49.73     25.76 o 
  -5   3   6      136.38      117.82     28.42 o 
  -4   3   6       49.19       42.91     11.58 o 
  -3   3   6       10.53        6.55      6.70 o 
  -2   3   6     1209.67     1095.73     31.33 o 
  -1   3   6       32.13       31.51      7.59 o 
   0   3   6      345.52      350.15     17.99 o 
   1   3   6      388.66      445.10     17.78 o 
   2   3   6     1441.46     1407.67     34.53 o 
   3   3   6       67.64       75.22     11.12 o 
   4   3   6      517.68      496.06     24.27 o 
   5   3   6       58.04       87.05     27.70 o 
   6   3   6       17.14        5.06     20.40 o 
  -7   4   6       37.84       19.83     33.16 o 
  -6   4   6       32.18       52.90     20.04 o 
  -5   4   6        0.11        6.56     12.46 o 
  -4   4   6        2.54        9.27     10.30 o 
  -3   4   6      738.24      665.78     25.33 o 
  -2   4   6        8.73       12.99      7.62 o 
  -1   4   6      336.96      327.40     23.09 o 
   0   4   6       89.12      117.39     13.71 o 
   1   4   6      615.33      570.32     19.93 o 
   2   4   6      266.29      323.78     46.63 o 
   3   4   6        1.19        2.68      9.65 o 
   4   4   6        1.38       -4.30     14.31 o 
   5   4   6        0.17        1.37     10.55 o 
   6   4   6      134.20      129.04     22.86 o 
  -6   5   6        4.38        5.08     18.75 o 
  -5   5   6      505.16      455.87     34.45 o 
  -4   5   6       58.30       37.44     15.55 o 
  -3   5   6      912.26      814.40     44.80 o 
  -2   5   6       24.43       31.07      9.61 o 
  -1   5   6       24.20       54.92      9.53 o 
   0   5   6      151.99      213.59     30.60 o 
   1   5   6       52.23       42.04     11.66 o 
   2   5   6      228.17      202.51     24.28 o 
   3   5   6     2227.97     2169.32     88.07 o 
   4   5   6       17.64       28.26     13.20 o 
   5   5   6      110.13       77.76     14.88 o 
   6   5   6        0.34        7.82     18.66 o 
  -6   6   6      152.48      177.68     27.31 o 
  -5   6   6      119.05      172.08     33.30 o 
  -4   6   6      204.89      161.41     21.87 o 
  -3   6   6        4.41       30.83     14.13 o 
  -2   6   6      126.01      113.51     13.13 o 
  -1   6   6       14.63        9.69     11.81 o 
   0   6   6        7.58       -1.17      7.84 o 
   1   6   6       10.13       19.95     11.94 o 
   2   6   6      174.35      180.03     38.04 o 
   3   6   6      153.81      128.90     20.06 o 
   4   6   6      152.86      163.67     21.87 o 
   5   6   6       24.54       29.39     14.57 o 
   6   6   6      279.02      286.83     31.25 o 
  -6   7   6       96.06       95.84     27.48 o 
  -5   7   6       34.53       15.25     32.12 o 
  -4   7   6        6.48      -17.47     17.47 o 
  -3   7   6        4.61        1.57     11.34 o 
  -2   7   6      521.34      564.17     27.18 o 
  -1   7   6        3.15       -0.33     12.29 o 
   0   7   6      834.72      754.12     36.05 o 
   1   7   6        0.99       -2.42     16.73 o 
   2   7   6       15.13       28.04     20.13 o 
   3   7   6        1.98       -2.59     13.91 o 
   4   7   6       48.17       26.33     18.70 o 
   5   7   6      149.63      168.63     35.67 o 
  -5   8   6        0.06       17.73     21.57 o 
  -4   8   6       19.52       15.90     18.45 o 
  -3   8   6       64.17       32.51     15.93 o 
  -2   8   6      389.24      399.70     23.71 o 
  -1   8   6       15.65        7.86      9.94 o 
   0   8   6       52.70       67.78     14.59 o 
   1   8   6      156.76      144.17     18.01 o 
   2   8   6      136.58      156.30     23.57 o 
   3   8   6       61.52       81.07     48.70 o 
   4   8   6       32.06       43.09     22.54 o 
   5   8   6        5.29      -14.18     30.34 o 
  -4   9   6       29.23        9.43     20.16 o 
  -3   9   6        0.06       33.00     18.71 o 
  -2   9   6      196.46      183.69     23.02 o 
  -1   9   6       90.87       81.09     16.30 o 
   0   9   6      250.52      255.62     22.43 o 
   1   9   6      102.78       75.36     20.83 o 
   2   9   6       74.23       80.15     21.98 o 
   3   9   6       48.04       40.70     21.17 o 
   4   9   6       26.73       26.32     23.49 o 
  -4  10   6      107.76       83.19     36.12 o 
  -3  10   6       22.12       43.90     22.71 o 
  -2  10   6       17.99       31.08     31.08 o 
  -1  10   6       63.84       64.15     17.90 o 
   0  10   6       74.36       57.49     17.99 o 
   1  10   6      124.16      189.41     28.85 o 
   2  10   6        8.68       26.53     23.18 o 
   3  10   6        0.08        3.11     39.67 o 
  -2  11   6       25.02       58.91     37.89 o 
  -1  11   6        4.67       18.06     32.86 o 
   0  11   6        4.89       23.02     23.97 o 
   1  11   6        9.35       38.88     24.83 o 
   2  11   6        3.64       10.36     45.59 o 
  -7   0   7      180.26      214.04     44.11 o 
  -5   0   7     2280.15     2294.29    109.24 o 
  -3   0   7        7.53       20.43     15.69 o 
  -1   0   7      349.24      277.09     26.64 o 
   1   0   7     6243.65     6835.93    141.77 o 
   3   0   7     1186.92     1268.95     38.90 o 
   5   0   7        2.46       29.90     23.09 o 
  -7   1   7        2.30       -7.99     31.97 o 
  -6   1   7       35.71       43.20     22.20 o 
  -5   1   7      392.37      423.64     32.97 o 
  -4   1   7      300.56      283.03     24.12 o 
  -3   1   7       51.74       42.90      9.50 o 
  -2   1   7        6.70        7.44      9.33 o 
  -1   1   7      507.67      459.61     15.23 o 
   0   1   7      200.14      221.52      9.22 o 
   1   1   7        0.20        2.98      4.17 o 
   2   1   7      312.16      325.06     12.39 o 
   3   1   7      134.09      146.64     10.43 o 
   4   1   7      100.58      112.59     12.28 o 
   5   1   7       58.93       52.21     17.67 o 
   6   1   7      165.46      124.31     24.56 o 
  -7   2   7       16.53       51.81     35.82 o 
  -6   2   7        1.16        1.23     16.68 o 
  -5   2   7      160.67      152.23     21.51 o 
  -4   2   7      535.27      483.49     32.07 o 
  -3   2   7      200.20      227.68     14.55 o 
  -2   2   7     1214.34     1120.96     28.86 o 
  -1   2   7        5.79       18.52      6.95 o 
   0   2   7      514.77      544.32     16.49 o 
   1   2   7      306.06      369.22     15.11 o 
   2   2   7      258.89      279.42     11.37 o 
   3   2   7       28.03       34.53      7.32 o 
   4   2   7     1188.31     1125.30     32.14 o 
   5   2   7       19.43       15.35     16.31 o 
   6   2   7      344.00      342.51     67.79 o 
  -7   3   7       22.16       61.28     36.71 o 
  -6   3   7       24.74        1.78     27.53 o 
  -5   3   7       39.25       40.05     14.13 o 
  -4   3   7       26.39       20.82     11.77 o 
  -3   3   7      851.12      805.84     24.93 o 
  -2   3   7      236.30      243.08     16.15 o 
  -1   3   7        0.13        2.21      6.62 o 
   0   3   7        0.95        5.83      5.89 o 
   1   3   7      440.88      476.71     14.50 o 
   2   3   7        1.12        4.75      6.82 o 
   3   3   7       68.09       68.37     10.64 o 
   4   3   7       15.34       33.10     10.28 o 
   5   3   7        0.80        5.83     13.32 o 
   6   3   7        3.35      -17.53     30.94 o 
  -7   4   7       48.81       52.10     40.56 o 
  -6   4   7       69.45       81.94     21.44 o 
  -5   4   7       28.03       23.94     13.48 o 
  -4   4   7      178.27      208.60     19.16 o 
  -3   4   7       69.28       48.08     10.64 o 
  -2   4   7      277.67      274.27     17.45 o 
  -1   4   7        1.69        4.59      7.21 o 
   0   4   7      264.70      312.86     22.62 o 
   1   4   7      649.50      625.09     29.50 o 
   2   4   7       46.16       37.61     12.81 o 
   3   4   7       75.10       88.54     11.80 o 
   4   4   7      129.46      144.27     19.66 o 
   5   4   7      160.65      154.58     17.08 o 
   6   4   7      227.89      236.06     38.78 o 
  -6   5   7       80.19      114.51     55.80 o 
  -5   5   7        0.81       -6.81     22.79 o 
  -4   5   7       29.31       46.44     16.77 o 
  -3   5   7       81.63       71.19     18.11 o 
  -2   5   7      323.08      408.45     22.22 o 
  -1   5   7        7.83       12.60      8.10 o 
   0   5   7        3.61        4.53     10.52 o 
   1   5   7      125.69      117.75     17.32 o 
   2   5   7      766.11      759.03     60.54 o 
   3   5   7       12.49        7.10     15.84 o 
   4   5   7        1.24        1.68     10.52 o 
   5   5   7       86.49      124.48     17.39 o 
   6   5   7       44.05       63.82     23.26 o 
  -6   6   7        6.57        2.54     20.67 o 
  -5   6   7       51.40       50.96     20.28 o 
  -4   6   7        1.65        6.16     16.29 o 
  -3   6   7       22.48        5.41     13.98 o 
  -2   6   7      164.81      163.31     15.69 o 
  -1   6   7       80.79       80.22     11.94 o 
   0   6   7        0.04        8.21     13.35 o 
   1   6   7      956.64      922.45     58.91 o 
   2   6   7       68.25       78.86     16.90 o 
   3   6   7      133.53      175.62     22.90 o 
   4   6   7       65.26       92.17     19.68 o 
   5   6   7       91.39       90.09     24.09 o 
   6   6   7        0.51       14.51     39.37 o 
  -6   7   7      258.24      223.21     42.93 o 
  -5   7   7      132.69      136.82     24.65 o 
  -4   7   7        1.30       14.39     17.27 o 
  -3   7   7       21.88       13.91     22.79 o 
  -2   7   7        2.78      -10.82     10.82 o 
  -1   7   7      200.26      238.12     23.47 o 
   0   7   7      156.89      134.61     20.13 o 
   1   7   7       37.52       25.74     14.93 o 
   2   7   7      207.88      235.65     26.23 o 
   3   7   7       94.14      144.16     22.08 o 
   4   7   7      180.84      190.74     38.04 o 
   5   7   7       42.09       52.47     19.15 o 
  -5   8   7        0.92        1.42     28.86 o 
  -4   8   7      399.98      373.30     33.80 o 
  -3   8   7        6.57        8.82     15.05 o 
  -2   8   7      271.24      277.72     18.67 o 
  -1   8   7       76.73       99.67     20.57 o 
   0   8   7      238.69      221.64     25.54 o 
   1   8   7      261.42      270.03     21.86 o 
   2   8   7       14.24       -8.19     16.50 o 
   3   8   7        1.86        0.59     17.78 o 
   4   8   7       68.06       62.26     49.88 o 
   5   8   7        3.81        8.59     29.90 o 
  -4   9   7        1.09       30.06     21.65 o 
  -3   9   7       43.54       37.63     19.13 o 
  -2   9   7        1.32       -0.71     13.98 o 
  -1   9   7       65.70       78.82     17.14 o 
   0   9   7      170.75      180.53     20.44 o 
   1   9   7       11.59       12.63     18.65 o 
   2   9   7        0.50       42.61     21.40 o 
   3   9   7       49.56       55.78     22.78 o 
   4   9   7       22.77       34.04     30.49 o 
  -4  10   7       35.76       52.69     38.19 o 
  -3  10   7       16.80       45.87     21.72 o 
  -2  10   7       93.49       57.73     34.04 o 
  -1  10   7       20.40       29.17     17.08 o 
   0  10   7       10.20       34.33     21.77 o 
   1  10   7      135.20      153.69     38.48 o 
   2  10   7        0.03       43.49     23.77 o 
  -2  11   7       25.94       68.38     38.78 o 
  -1  11   7       10.04       62.46     39.08 o 
   0  11   7       29.37       15.40     25.32 o 
   1  11   7        3.24       16.85     24.89 o 
  -6   0   8        6.01       18.06     26.35 o 
  -4   0   8      992.89     1034.95     60.98 o 
  -2   0   8      455.62      437.38     26.27 o 
   0   0   8      595.12      622.23     35.52 o 
   2   0   8     1009.77     1006.08     30.72 o 
   4   0   8      502.41      363.24     42.93 o 
  -7   1   8        8.21       33.53     24.07 o 
  -6   1   8      112.21      117.96     32.42 o 
  -5   1   8       64.81       70.57     18.11 o 
  -4   1   8       89.46       94.24     16.63 o 
  -3   1   8       69.65       62.59     20.13 o 
  -2   1   8       12.10       17.20      6.96 o 
  -1   1   8      971.90      934.48     22.56 o 
   0   1   8      217.40      259.89     10.67 o 
   1   1   8      198.50      207.79     10.10 o 
   2   1   8        5.45       -3.05      5.03 o 
   3   1   8       31.18       60.97      8.24 o 
   4   1   8      179.66      136.83     15.33 o 
   5   1   8       37.47       34.97     17.48 o 
   6   1   8       93.03       61.65     24.33 o 
  -7   2   8       61.35       81.71     38.19 o 
  -6   2   8       18.32       11.40     19.26 o 
  -5   2   8      473.48      459.41     35.65 o 
  -4   2   8      263.62      208.11     31.08 o 
  -3   2   8      192.08      217.39     15.12 o 
  -2   2   8       22.59       27.52      7.66 o 
  -1   2   8      173.10      181.34     14.09 o 
   0   2   8      185.94      217.17     13.84 o 
   1   2   8      588.27      625.09     15.79 o 
   2   2   8      625.41      626.28     17.18 o 
   3   2   8      100.34      111.20     10.13 o 
   4   2   8        2.84        8.77      9.40 o 
   5   2   8      130.47      125.23     22.47 o 
   6   2   8       85.60       87.85     44.41 o 
  -7   3   8       41.43       42.04     37.89 o 
  -6   3   8      171.59      205.86     24.38 o 
  -5   3   8       72.04       65.39     15.88 o 
  -4   3   8      263.86      254.83     21.30 o 
  -3   3   8       24.84       25.64      9.23 o 
  -2   3   8      130.89      125.80     13.28 o 
  -1   3   8      136.71      166.16     29.33 o 
   0   3   8       51.21       69.15      9.69 o 
   1   3   8       50.79       46.64      6.28 o 
   2   3   8     1344.57     1333.02     46.15 o 
   3   3   8       96.56       95.77     11.93 o 
   4   3   8      378.45      369.14     30.08 o 
   5   3   8        0.44       13.25     14.92 o 
   6   3   8      347.91      333.79     77.27 o 
  -6   4   8       10.60       30.49     29.60 o 
  -5   4   8      319.67      363.07     29.21 o 
  -4   4   8       99.87       88.26     18.50 o 
  -3   4   8      139.31      113.04     16.73 o 
  -2   4   8      326.68      327.14     21.49 o 
  -1   4   8       27.70       26.72      8.81 o 
   0   4   8      542.05      547.89     23.04 o 
   1   4   8      972.58      903.80     37.45 o 
   2   4   8      116.26      134.50     14.33 o 
   3   4   8       67.00       95.36     11.75 o 
   4   4   8       61.77       58.73     12.40 o 
   5   4   8      530.98      510.74     46.56 o 
   6   4   8       19.08       34.71     26.53 o 
  -6   5   8       73.28       57.02     22.18 o 
  -5   5   8       27.31       35.82     25.76 o 
  -4   5   8       23.39       27.43     16.35 o 
  -3   5   8      294.53      309.45     21.05 o 
  -2   5   8      108.25      104.83     13.46 o 
  -1   5   8      250.94      271.48     18.44 o 
   0   5   8        7.75        6.59     13.62 o 
   1   5   8     2359.70     2092.34     68.87 o 
   2   5   8       54.06       63.41     16.13 o 
   3   5   8        0.03       18.46     10.96 o 
   4   5   8       22.47       26.08     11.84 o 
   5   5   8       68.86       58.43     15.46 o 
   6   5   8        3.90      -11.25     33.45 o 
  -6   6   8        7.40       -1.80     21.14 o 
  -5   6   8       31.20       38.01     21.15 o 
  -4   6   8       46.96       49.73     19.68 o 
  -3   6   8       76.34       94.29     54.32 o 
  -2   6   8      278.09      250.66     19.21 o 
  -1   6   8       31.10       40.02     10.56 o 
   0   6   8      289.97      283.79     39.97 o 
   1   6   8      141.05      155.35     26.94 o 
   2   6   8       37.64       41.42     16.10 o 
   3   6   8       16.51       12.66     17.91 o 
   4   6   8       36.62       30.83     14.63 o 
   5   6   8       13.03       32.53     17.03 o 
  -6   7   8       21.12       15.10     33.75 o 
  -5   7   8       66.22       34.94     31.53 o 
  -4   7   8      258.67      209.28     26.37 o 
  -3   7   8       95.34      102.33     20.27 o 
  -2   7   8      245.89      241.48     20.40 o 
  -1   7   8       12.57       19.75     11.07 o 
   0   7   8       54.91       86.49     18.64 o 
   1   7   8       52.74       67.48     18.10 o 
   2   7   8      516.58      447.48     77.27 o 
   3   7   8       16.42       14.45     17.36 o 
   4   7   8      128.16      138.21     24.31 o 
   5   7   8       64.33       42.08     25.76 o 
  -5   8   8       85.35      120.87     28.05 o 
  -4   8   8       63.75       42.78     20.57 o 
  -3   8   8       57.91       31.33     16.06 o 
  -2   8   8      109.75      113.18     16.32 o 
  -1   8   8        2.99      -14.86     14.86 o 
   0   8   8       83.20       90.83     19.91 o 
   1   8   8        8.86      -16.09     16.09 o 
   2   8   8       23.44       11.21     16.99 o 
   3   8   8      143.93      191.68     50.33 o 
   4   8   8       11.75       27.98     20.91 o 
  -4   9   8       89.69      112.20     24.80 o 
  -3   9   8       40.07       19.92     20.15 o 
  -2   9   8       69.95       97.25     23.75 o 
  -1   9   8      221.14      238.38     30.30 o 
   0   9   8       15.51       35.02     16.29 o 
   1   9   8        2.07       -5.86     19.21 o 
   2   9   8       28.84       23.05     20.03 o 
   3   9   8        3.25      -10.07     20.20 o 
  -3  10   8        7.94      -15.39     31.38 o 
  -2  10   8        2.62      -22.20     30.20 o 
  -1  10   8       21.03        6.68     17.91 o 
   0  10   8       41.98       63.96     18.64 o 
   1  10   8       42.57      104.18     26.22 o 
   2  10   8        0.49       17.13     22.14 o 
  -1  11   8       90.38       31.38     34.64 o 
   0  11   8       34.71       49.90     27.86 o 
  -7   0   9       84.18       41.74     35.23 o 
  -5   0   9       46.51       75.79     25.76 o 
  -3   0   9      747.56      604.21     42.63 o 
  -1   0   9     3070.36     3143.66     75.07 o 
   1   0   9      101.88      149.70     13.29 o 
   3   0   9      688.13      625.85     26.39 o 
   5   0   9      376.28      320.31     46.18 o 
  -7   1   9      135.93      177.97     30.96 o 
  -6   1   9      328.55      365.28     34.43 o 
  -5   1   9        3.81       -3.37     19.24 o 
  -4   1   9      112.21      118.31     19.20 o 
  -3   1   9       27.39       23.90     12.04 o 
  -2   1   9      350.96      323.56     17.70 o 
  -1   1   9       55.60       52.61      8.56 o 
   0   1   9       54.27       81.69      9.15 o 
   1   1   9        1.79        1.17      5.21 o 
   2   1   9       38.12       40.29      6.90 o 
   3   1   9       71.40       60.92      9.44 o 
   4   1   9        8.85       10.50     15.80 o 
   5   1   9       74.08       74.92     20.94 o 
   6   1   9      445.30      436.88     39.56 o 
  -7   2   9        1.74       -5.03     31.97 o 
  -6   2   9      199.38      207.80     29.46 o 
  -5   2   9      112.42      109.53     27.53 o 
  -4   2   9       18.85       15.60     11.80 o 
  -3   2   9       46.63       47.68     10.10 o 
  -2   2   9        7.64       17.62      7.92 o 
  -1   2   9      297.52      345.69     24.23 o 
   0   2   9     1422.98     1436.44     31.24 o 
   1   2   9       51.37       62.38      7.57 o 
   2   2   9     1868.37     1786.18     37.33 o 
   3   2   9       49.33       62.08     10.79 o 
   4   2   9      289.32      297.88     19.64 o 
   5   2   9      118.78      111.40     24.12 o 
   6   2   9        0.86      -21.09     21.09 o 
  -6   3   9       45.79       72.08     20.06 o 
  -5   3   9      135.14      163.56     20.21 o 
  -4   3   9       82.37       94.04     13.13 o 
  -3   3   9      171.95      174.74     14.81 o 
  -2   3   9        4.10       -2.53      8.90 o 
  -1   3   9        4.16       -0.32      7.55 o 
   0   3   9       46.80       34.90     11.31 o 
   1   3   9     1009.05     1004.48     31.71 o 
   2   3   9       57.39       42.94     12.30 o 
   3   3   9       14.13        9.70     12.22 o 
   4   3   9       21.99        9.69     11.64 o 
   5   3   9       64.87       75.23     22.80 o 
   6   3   9        0.28       23.99     24.25 o 
  -6   4   9      123.65      117.23     36.71 o 
  -5   4   9        8.14       27.75     15.50 o 
  -4   4   9       33.59       22.16     16.94 o 
  -3   4   9        0.31        0.60     10.68 o 
  -2   4   9        7.63        4.67      9.13 o 
  -1   4   9      209.10      227.34     17.23 o 
   0   4   9      177.84      219.42     26.11 o 
   1   4   9        2.07       17.89     10.67 o 
   2   4   9      231.54      245.24     18.55 o 
   3   4   9      104.43       88.51     12.75 o 
   4   4   9      193.36      169.95     16.80 o 
   5   4   9      180.87      222.08     46.97 o 
   6   4   9        0.29      -30.20     30.20 o 
  -6   5   9       65.82       74.01     34.64 o 
  -5   5   9       11.59       34.72     20.27 o 
  -4   5   9      388.27      381.13     41.00 o 
  -3   5   9        1.15       -1.57     14.67 o 
  -2   5   9      128.13      151.47     16.25 o 
  -1   5   9       44.38       56.16     11.49 o 
   0   5   9      200.52      191.80     15.86 o 
   1   5   9      269.69      257.27     26.79 o 
   2   5   9      471.94      454.53     33.61 o 
   3   5   9       43.00       37.01     12.35 o 
   4   5   9       75.98       74.61     14.29 o 
   5   5   9        0.00       -6.53     14.52 o 
  -6   6   9       24.97       22.20     35.23 o 
  -5   6   9      113.49      160.75     37.00 o 
  -4   6   9       46.77       42.61     20.22 o 
  -3   6   9      249.69      241.95     31.98 o 
  -2   6   9        4.23        7.63     12.19 o 
  -1   6   9      283.89      299.94     29.60 o 
   0   6   9       60.62       69.38     16.77 o 
   1   6   9        0.63        1.56     12.85 o 
   2   6   9       51.94        7.87     19.24 o 
   3   6   9        2.34       -9.51     15.54 o 
   4   6   9       37.28       35.55     15.33 o 
   5   6   9      336.33      340.22     28.38 o 
  -5   7   9        0.98      -14.28     20.67 o 
  -4   7   9        2.04       16.28     26.35 o 
  -3   7   9        0.44        6.03     15.85 o 
  -2   7   9      178.35      158.55     18.49 o 
  -1   7   9      216.81      235.01     25.33 o 
   0   7   9       55.62       25.01     16.05 o 
   1   7   9      171.07      186.82     45.29 o 
   2   7   9       48.20       37.56     17.36 o 
   3   7   9       60.30       83.02     27.68 o 
   4   7   9       49.80       28.41     30.05 o 
   5   7   9       23.15       35.73     21.24 o 
  -4   8   9       48.20       24.14     21.76 o 
  -3   8   9      215.36      156.71     25.17 o 
  -2   8   9       11.53       20.01     14.31 o 
  -1   8   9       72.51      109.64     21.75 o 
   0   8   9      166.58      170.33     24.24 o 
   1   8   9       44.80        3.86     18.02 o 
   2   8   9      214.86      264.78     31.20 o 
   3   8   9        9.20        8.59     19.88 o 
   4   8   9       16.79       26.85     26.20 o 
  -4   9   9       11.56       15.69     31.08 o 
  -3   9   9       19.83        9.88     20.50 o 
  -2   9   9      102.28       73.04     23.47 o 
  -1   9   9       78.59       96.31     23.51 o 
   0   9   9        0.35       -4.17     18.41 o 
   1   9   9      157.64      193.10     32.27 o 
   2   9   9       11.69       12.53     21.16 o 
   3   9   9      188.05      189.54     30.32 o 
  -2  10   9        0.45        4.74     33.45 o 
  -1  10   9      124.04      177.63     34.40 o 
   0  10   9       86.33       88.06     41.59 o 
   1  10   9       39.37       33.04     24.75 o 
  -6   0  10      965.17      978.40     79.34 o 
  -4   0  10      208.16      165.78     31.38 o 
  -2   0  10       50.22       46.74     11.11 o 
   0   0  10      170.44      161.60     28.86 o 
   2   0  10     2108.70     1967.38     60.27 o 
   4   0  10      233.31      202.49     37.30 o 
   6   0  10      237.09      252.82     46.77 o 
  -7   1  10        3.59        6.36     25.75 o 
  -6   1  10      111.51      107.34     33.60 o 
  -5   1  10        6.13       16.72     22.20 o 
  -4   1  10       32.27       25.01     18.95 o 
  -3   1  10      159.43      157.51     14.91 o 
  -2   1  10      293.60      306.87     18.24 o 
  -1   1  10       12.38       16.66      6.90 o 
   0   1  10        7.21        5.52      6.87 o 
   1   1  10      166.83      178.31     13.73 o 
   2   1  10      202.70      205.37     12.80 o 
   3   1  10        4.59       15.73      8.55 o 
   4   1  10       26.57       26.82     17.04 o 
   5   1  10      306.25      299.79     32.03 o 
   6   1  10       26.45        5.09     23.85 o 
  -6   2  10      311.46      257.85     45.00 o 
  -5   2  10        0.19       10.14     14.07 o 
  -4   2  10        2.46       -5.43     11.96 o 
  -3   2  10      245.72      276.84     18.66 o 
  -2   2  10      113.43      118.87     15.98 o 
  -1   2  10      941.96      951.15     31.67 o 
   0   2  10        0.18        0.65      6.23 o 
   1   2  10       85.08      103.83     12.56 o 
   2   2  10       64.63       64.10     10.53 o 
   3   2  10       25.77       17.35      9.99 o 
   4   2  10      174.95      189.18     18.70 o 
   5   2  10      145.08      188.77     28.41 o 
   6   2  10       79.79       30.14     27.03 o 
  -6   3  10        2.43       11.85     19.18 o 
  -5   3  10       11.79       -3.07     14.53 o 
  -4   3  10       40.81       36.06     18.09 o 
  -3   3  10       82.53      103.18     14.46 o 
  -2   3  10      140.20      127.91     14.81 o 
  -1   3  10        0.07        3.08      8.74 o 
   0   3  10      826.74      837.86     25.67 o 
   1   3  10       70.55       74.12     15.00 o 
   2   3  10      381.94      407.99     30.69 o 
   3   3  10        1.05        1.17      9.70 o 
   4   3  10       52.86       55.83     13.28 o 
   5   3  10        0.27       30.91     21.75 o 
   6   3  10      151.02      127.30     41.15 o 
  -6   4  10       73.69      100.65     36.41 o 
  -5   4  10        0.43       22.76     21.10 o 
  -4   4  10      140.90      130.98     21.87 o 
  -3   4  10      184.55      177.48     22.01 o 
  -2   4  10      147.05      159.26     16.23 o 
  -1   4  10      935.73      910.99     32.16 o 
   0   4  10      459.76      520.26     28.02 o 
   1   4  10      104.92       94.08     18.35 o 
   2   4  10        6.69        5.24     12.05 o 
   3   4  10      185.26      190.85     27.61 o 
   4   4  10      253.53      259.21     19.94 o 
   5   4  10       79.35       65.16     24.37 o 
  -6   5  10        1.74       37.30     31.97 o 
  -5   5  10      149.23      166.79     27.65 o 
  -4   5  10        1.90       -2.72     17.61 o 
  -3   5  10       53.26       47.41     20.39 o 
  -2   5  10        8.21       10.39     11.49 o 
  -1   5  10      501.80      495.10     28.09 o 
   0   5  10       89.69      126.34     34.19 o 
   1   5  10      315.90      260.79     28.42 o 
   2   5  10       42.45       21.77     15.28 o 
   3   5  10      258.56      297.25     44.41 o 
   4   5  10       12.85       33.41     18.78 o 
   5   5  10      338.03      340.33     31.58 o 
  -6   6  10       98.96      139.43     41.45 o 
  -5   6  10       75.44       41.15     29.01 o 
  -4   6  10       87.13      111.91     24.66 o 
  -3   6  10       68.27       74.81     18.51 o 
  -2   6  10       29.61       32.73     19.30 o 
  -1   6  10        9.76       20.36     11.66 o 
   0   6  10      168.29      170.32     57.14 o 
   1   6  10       63.26       18.05     14.11 o 
   2   6  10       62.55       68.04     29.31 o 
   3   6  10       55.66       28.05     18.32 o 
   4   6  10       91.29       92.27     23.20 o 
   5   6  10       33.74       57.65     29.75 o 
  -5   7  10       49.13       44.11     34.93 o 
  -4   7  10       13.29       -8.45     19.70 o 
  -3   7  10        0.87      -10.60     27.68 o 
  -2   7  10      165.58      137.69     17.72 o 
  -1   7  10        2.50       12.59     16.58 o 
   0   7  10      580.79      532.57     48.40 o 
   1   7  10      106.33      114.67     21.95 o 
   2   7  10       17.12       18.61     16.85 o 
   3   7  10      112.02       70.92     23.15 o 
   4   7  10        0.40      -11.81     19.05 o 
  -4   8  10       24.56       23.68     27.24 o 
  -3   8  10      123.19      140.40     25.67 o 
  -2   8  10       16.72        6.02     34.93 o 
  -1   8  10      100.65       72.37     21.05 o 
   0   8  10       14.03        9.08     26.20 o 
   1   8  10       91.89       80.10     21.68 o 
   2   8  10       29.63       63.75     22.63 o 
   3   8  10        0.14       17.66     21.82 o 
  -3   9  10       66.97       -7.40     33.16 o 
  -2   9  10       95.10       79.93     36.41 o 
  -1   9  10       34.17       35.91     20.48 o 
   0   9  10       64.14       85.21     23.49 o 
   1   9  10        1.68       -2.17     20.29 o 
   2   9  10        3.10       -6.80     22.05 o 
  -2  10  10        1.63       36.71     37.60 o 
  -1  10  10       69.62       72.42     26.77 o 
   0  10  10       32.32       25.26     23.93 o 
  -5   0  11       92.84      115.45     31.08 o 
  -1   0  11       75.07       74.33     13.74 o 
   1   0  11     2185.02     2168.20     70.01 o 
   3   0  11      152.79      172.76     21.58 o 
   5   0  11        3.71       -3.55     28.42 o 
  -6   1  11      101.43      118.15     26.05 o 
  -5   1  11        0.32       20.26     16.68 o 
  -4   1  11        7.15       18.35     19.24 o 
  -3   1  11       59.07       68.20     17.90 o 
  -2   1  11      409.97      465.36     27.58 o 
  -1   1  11        3.81        4.59      7.18 o 
   0   1  11       20.69       30.90      9.74 o 
   1   1  11        0.37        4.91      8.04 o 
   2   1  11      216.96      206.56     15.52 o 
   3   1  11        2.56        8.11      9.05 o 
   4   1  11      376.00      290.75     29.80 o 
   5   1  11       53.88       54.83     23.69 o 
  -6   2  11       96.62       97.13     28.13 o 
  -5   2  11        0.46        2.77     15.45 o 
  -4   2  11      127.18      144.71     23.92 o 
  -3   2  11       10.15        2.05     11.24 o 
  -2   2  11      950.40      865.91     41.87 o 
  -1   2  11      199.82      215.83     15.65 o 
   0   2  11      283.09      292.16     15.74 o 
   1   2  11      307.39      364.36     19.53 o 
   2   2  11        4.67       -2.20     11.66 o 
   3   2  11       92.48       98.17     16.69 o 
   4   2  11      178.52      145.25     18.46 o 
   5   2  11       18.63       18.32     24.87 o 
  -6   3  11        1.42       13.66     19.28 o 
  -5   3  11      134.59      154.02     22.62 o 
  -4   3  11       10.35       24.55     12.54 o 
  -3   3  11      166.49      214.80     19.83 o 
  -2   3  11       37.64       44.60     11.79 o 
  -1   3  11      516.22      555.27     46.56 o 
   0   3  11      159.89      136.59     12.66 o 
   1   3  11      335.07      365.59     30.18 o 
   2   3  11       20.06       43.29     15.01 o 
   3   3  11       45.45       57.64     14.98 o 
   4   3  11        4.70       11.43     12.41 o 
   5   3  11      218.47      217.10     31.51 o 
  -6   4  11      195.70      166.62     98.73 o 
  -5   4  11       18.29       28.35     21.22 o 
  -4   4  11       51.02      104.93     22.47 o 
  -3   4  11        0.65        5.19     12.85 o 
  -2   4  11      271.25      260.13     21.09 o 
  -1   4  11      170.89      202.93     18.46 o 
   0   4  11       46.43       46.65     12.33 o 
   1   4  11       72.45       90.33     21.17 o 
   2   4  11       25.75       44.41     15.63 o 
   3   4  11      301.05      366.06     30.93 o 
   4   4  11      200.97      222.75     23.17 o 
   5   4  11        8.43       51.21     38.19 o 
  -5   5  11        0.36      -26.51     26.79 o 
  -4   5  11        4.28       14.62     31.08 o 
  -3   5  11       40.31       46.05     14.30 o 
  -2   5  11       28.39       34.80     23.62 o 
  -1   5  11      239.27      253.48     21.04 o 
   0   5  11     1288.82     1189.44     50.33 o 
   1   5  11        2.42      -10.04     13.07 o 
   2   5  11      256.50      243.11     26.09 o 
   3   5  11        0.71      -11.29     16.19 o 
   4   5  11        0.61       -6.35     18.12 o 
   5   5  11       10.34       29.60     39.67 o 
  -5   6  11       39.13        4.74     33.75 o 
  -4   6  11       10.15       24.13     21.33 o 
  -3   6  11       18.67       47.87     15.52 o 
  -2   6  11        7.69       21.66     13.04 o 
  -1   6  11      113.72      128.27     22.76 o 
   0   6  11        1.59      -15.25     15.25 o 
   1   6  11      122.28      117.27     20.41 o 
   2   6  11       46.23       46.33     17.74 o 
   3   6  11      386.71      310.11     31.92 o 
   4   6  11        1.54       19.38     20.11 o 
  -4   7  11        6.34       12.39     21.02 o 
  -3   7  11      273.88      306.40     64.83 o 
  -2   7  11        0.01       -5.82     13.45 o 
  -1   7  11       38.71       19.31     18.34 o 
   0   7  11        9.49       11.03     17.14 o 
   1   7  11        5.83       32.50     38.78 o 
   2   7  11      109.90      112.62     46.63 o 
   3   7  11       55.71       68.29     22.64 o 
   4   7  11        0.48       -6.81     24.87 o 
  -4   8  11        0.79       34.04     31.38 o 
  -3   8  11        1.40       31.10     21.41 o 
  -2   8  11       71.73       55.36     37.89 o 
  -1   8  11       43.18       89.09     23.26 o 
   0   8  11       92.62       63.28     21.82 o 
   1   8  11       94.50       92.11     24.15 o 
   2   8  11       22.77       25.82     20.18 o 
  -3   9  11      115.39       88.52     42.33 o 
  -2   9  11       28.90       47.07     38.48 o 
  -1   9  11       43.84       56.20     47.81 o 
   0   9  11       61.88       29.80     22.56 o 
   1   9  11       28.86       38.02     23.87 o 
  -1  10  11        5.73       -2.07     33.45 o 
  -6   0  12        4.92       -1.78     30.20 o 
  -4   0  12       96.91       90.29     27.53 o 
  -2   0  12     1425.95     1442.96     56.36 o 
   0   0  12     1266.67     1309.04     80.67 o 
   2   0  12       22.90       18.32     15.15 o 
   4   0  12        9.87       -2.37     25.16 o 
  -6   1  12       44.66       12.14     29.60 o 
  -5   1  12        0.01       15.49     17.21 o 
  -4   1  12       42.66       41.68     26.32 o 
  -3   1  12       99.79       89.98     14.14 o 
  -2   1  12        3.40       10.36      8.59 o 
  -1   1  12      129.07      120.44     11.65 o 
   0   1  12        1.89        8.65      8.61 o 
   1   1  12       25.68       25.66     11.32 o 
   2   1  12        0.92       11.75     14.49 o 
   3   1  12      194.38      171.22     23.26 o 
   4   1  12       98.84       25.16     30.49 o 
   5   1  12      159.90      157.62     28.64 o 
  -6   2  12       22.41       30.09     23.75 o 
  -5   2  12      162.56      201.68     43.56 o 
  -4   2  12        1.59      -17.77     17.77 o 
  -3   2  12      182.08      169.50     16.87 o 
  -2   2  12      242.90      283.96     22.26 o 
  -1   2  12       43.92       44.74     10.64 o 
   0   2  12        0.69        2.80     10.38 o 
   1   2  12      859.15      894.11     33.83 o 
   2   2  12       91.71       96.81     13.46 o 
   3   2  12      600.11      622.66     33.78 o 
   4   2  12        0.71       -5.03     32.27 o 
   5   2  12       78.68       51.21     38.19 o 
  -6   3  12      100.13      122.58     32.79 o 
  -5   3  12       80.11       96.70     20.77 o 
  -4   3  12       35.16       51.46     15.09 o 
  -3   3  12        7.77       -0.55     13.04 o 
  -2   3  12      100.07      110.00     16.43 o 
  -1   3  12        3.39       13.72     13.52 o 
   0   3  12        0.26       13.71      9.25 o 
   1   3  12       25.24       53.10     16.36 o 
   2   3  12       46.08       49.40     16.43 o 
   3   3  12        4.05       -3.57     14.16 o 
   4   3  12      220.48      227.25     43.07 o 
   5   3  12        6.84       37.89     39.97 o 
  -6   4  12        5.38       26.94     43.22 o 
  -5   4  12       99.91      155.07     29.02 o 
  -4   4  12        6.54       -6.97     18.80 o 
  -3   4  12      169.22      178.09     19.72 o 
  -2   4  12      389.10      415.75     41.75 o 
  -1   4  12        2.24       -3.77     11.37 o 
   0   4  12       43.21       27.14     29.75 o 
   1   4  12       55.18       50.51     16.80 o 
   2   4  12      309.87      311.52     28.67 o 
   3   4  12      322.68      323.84     31.63 o 
   4   4  12       25.54       69.01     18.94 o 
  -5   5  12        8.18       16.78     31.97 o 
  -4   5  12        0.17       -5.25     19.33 o 
  -3   5  12        1.94       -5.13     14.29 o 
  -2   5  12       28.58       28.38     13.81 o 
  -1   5  12      380.51      413.54     26.85 o 
   0   5  12        3.38       15.88     15.93 o 
   1   5  12       75.48       66.20     18.42 o 
   2   5  12       48.91       43.43     19.05 o 
   3   5  12       63.38       60.70     20.69 o 
   4   5  12        0.28        2.28     20.84 o 
  -5   6  12       38.51       84.96     43.81 o 
  -4   6  12       36.66       39.74     22.62 o 
  -3   6  12        3.03        1.70     14.16 o 
  -2   6  12      371.06      328.36     25.91 o 
  -1   6  12      121.31       72.80     21.46 o 
   0   6  12       67.00       67.60     25.16 o 
   1   6  12      131.30      147.96     23.51 o 
   2   6  12       72.51       72.71     31.08 o 
   3   6  12        0.37       15.73     20.91 o 
   4   6  12       15.67       11.47     25.16 o 
  -4   7  12       73.03       53.07     29.90 o 
  -3   7  12       39.26       25.38     22.11 o 
  -2   7  12       67.07       68.02     22.80 o 
  -1   7  12      175.12      146.62     25.96 o 
   0   7  12       36.63       45.10     20.36 o 
   1   7  12       48.48        7.78     18.67 o 
   2   7  12       70.67      105.40     23.84 o 
   3   7  12       34.69       43.73     23.58 o 
  -3   8  12       34.07       10.66     37.89 o 
  -2   8  12       65.75       74.63     24.82 o 
  -1   8  12        5.43       33.03     21.92 o 
   0   8  12        2.21        1.88     19.77 o 
   1   8  12       84.51      108.22     29.16 o 
   2   8  12       16.43        0.39     20.64 o 
  -2   9  12        0.31      -36.71     36.71 o 
  -1   9  12        0.51        4.84     23.81 o 
   0   9  12       43.79       53.85     25.68 o 
  -3   0  13      138.79      164.00     63.20 o 
  -1   0  13      851.22      819.19     47.20 o 
   1   0  13      222.82      180.75     22.86 o 
   3   0  13      153.62      140.91     31.08 o 
  -6   1  13       24.38       40.74     28.53 o 
  -5   1  13        3.77      -16.98     16.98 o 
  -4   1  13      222.00      216.29     24.41 o 
  -3   1  13       20.14       27.23     14.67 o 
  -2   1  13       72.00       71.68     17.94 o 
  -1   1  13       37.07       51.29     10.92 o 
   0   1  13       16.99       18.05     10.28 o 
   1   1  13       22.75       22.04     11.00 o 
   2   1  13       67.78       66.62     14.21 o 
   3   1  13      152.37      125.82     29.31 o 
   5   1  13        0.05        0.30     36.41 o 
  -6   2  13       42.33       66.61     46.48 o 
  -5   2  13        1.43        8.85     17.66 o 
  -4   2  13       75.75       36.95     18.40 o 
  -3   2  13      142.19      160.83     20.33 o 
  -2   2  13       87.91       80.78     13.08 o 
  -1   2  13      136.91      148.93     19.71 o 
   0   2  13       75.98       87.33     14.78 o 
   1   2  13        4.52        6.01     12.37 o 
   2   2  13      331.47      357.67     24.54 o 
   3   2  13       91.69       85.55     26.05 o 
   4   2  13      112.50      137.36     39.67 o 
   5   2  13       29.10       49.14     43.52 o 
  -5   3  13       46.54       84.16     21.16 o 
  -4   3  13        8.63       -0.16     16.26 o 
  -3   3  13        0.16        5.78     17.41 o 
  -2   3  13       48.27       42.46     13.94 o 
  -1   3  13      474.74      419.70     23.49 o 
   0   3  13       15.56        4.84     11.85 o 
   1   3  13      429.54      434.61     66.90 o 
   2   3  13        6.04       17.52     17.06 o 
   3   3  13      300.98      280.34     29.96 o 
   4   3  13        0.99       30.00     22.19 o 
  -5   4  13       44.23       37.90     24.68 o 
  -4   4  13        4.22      -12.81     20.13 o 
  -3   4  13      144.38      140.13     29.49 o 
  -2   4  13      530.67      508.87     57.14 o 
  -1   4  13      143.35      151.63     23.27 o 
   0   4  13       12.25        1.64     15.42 o 
   1   4  13       82.37      104.79     49.73 o 
   2   4  13      458.34      420.70     87.48 o 
   3   4  13       58.05       95.43     26.35 o 
   4   4  13       47.76       42.04     29.31 o 
  -5   5  13       18.63       90.29     46.18 o 
  -4   5  13       95.74       95.79     25.70 o 
  -3   5  13       32.43       46.53     17.05 o 
  -2   5  13      764.29      745.68     56.40 o 
  -1   5  13        4.52       50.33     19.09 o 
   0   5  13       34.36       44.14     17.91 o 
   1   5  13        6.79       14.58     18.21 o 
   2   5  13      145.69      154.67     73.27 o 
   3   5  13       31.39       39.24     21.45 o 
   4   5  13      237.14      273.62     67.35 o 
  -4   6  13        1.73      -27.68     27.68 o 
  -3   6  13       98.41      126.25     19.96 o 
  -2   6  13        0.49       12.03     15.49 o 
  -1   6  13       21.87       38.46     43.81 o 
   0   6  13       21.97        3.96     18.42 o 
   1   6  13       31.57       42.18     21.47 o 
   2   6  13        0.86       31.70     20.52 o 
   3   6  13        0.04       -7.50     20.93 o 
  -4   7  13        0.73       15.76     31.68 o 
  -3   7  13        4.41        6.53     22.06 o 
  -2   7  13       45.97       52.33     29.01 o 
  -1   7  13      199.64      227.47     31.07 o 
   0   7  13        0.66      -17.63     19.99 o 
   1   7  13      145.28      161.67     40.26 o 
   2   7  13       13.68       -6.66     22.31 o 
  -2   8  13        0.09        7.16     23.79 o 
  -1   8  13       80.15       88.45     26.74 o 
   0   8  13      118.63      163.34     29.49 o 
  -4   0  14      574.49      598.54     72.97 o 
  -2   0  14      119.70       76.65     15.83 o 
   0   0  14      279.33      285.05     28.04 o 
   2   0  14      474.34      510.96     50.62 o 
  -5   1  14       66.78       86.76     22.46 o 
  -4   1  14       26.14       55.47     24.70 o 
  -3   1  14       11.80       -3.67     10.92 o 
  -2   1  14       53.58       38.67     12.55 o 
  -1   1  14        2.18       -4.86     10.34 o 
   0   1  14        0.92      -10.13     10.13 o 
   1   1  14       12.62       14.88     14.30 o 
   2   1  14       73.44       69.20     25.21 o 
   3   1  14      470.66      546.78     52.40 o 
  -5   2  14        0.10       42.27     21.22 o 
  -4   2  14      119.09       82.56     20.00 o 
  -3   2  14      294.56      297.44     39.37 o 
  -2   2  14       46.01       34.18     12.53 o 
  -1   2  14      871.43      882.07     33.18 o 
   0   2  14        1.77        0.39     12.00 o 
   1   2  14      351.24      406.70     27.80 o 
   2   2  14       66.74       54.21     26.87 o 
   3   2  14        0.01        5.92     25.16 o 
  -5   3  14        5.37       37.89     40.56 o 
  -4   3  14       11.28       32.84     25.19 o 
  -3   3  14        1.44        5.13     15.60 o 
  -2   3  14      187.12      192.11     21.08 o 
  -1   3  14      152.73      144.09     15.86 o 
   0   3  14       13.46        2.29     21.91 o 
   1   3  14        4.55       26.27     17.99 o 
   2   3  14       51.76       62.21     21.66 o 
   3   3  14        0.77        8.36     20.19 o 
  -4   4  14       84.78      127.11     27.34 o 
  -3   4  14       68.24       49.64     17.62 o 
  -2   4  14        0.33       11.81     15.22 o 
  -1   4  14       97.20      103.61     17.24 o 
   0   4  14      116.31      131.58     59.80 o 
   1   4  14      153.48      158.60     24.61 o 
   2   4  14      186.85      188.29     27.06 o 
   3   4  14        3.46       22.77     21.98 o 
  -4   5  14        4.45       -8.03     23.23 o 
  -3   5  14       50.77       42.78     18.55 o 
  -2   5  14      100.51       82.37     18.49 o 
  -1   5  14       48.63       47.42     21.25 o 
   0   5  14        5.00       11.81     19.42 o 
   1   5  14       73.96       55.00     29.75 o 
   2   5  14        5.01       -3.26     19.60 o 
   3   5  14       70.34       82.66     24.80 o 
  -3   6  14       50.32       58.55     27.20 o 
  -2   6  14        1.53       20.22     23.01 o 
  -1   6  14       90.18       39.93     25.02 o 
   0   6  14        2.89        4.87     29.60 o 
   1   6  14       14.49       23.35     21.25 o 
   2   6  14      313.93      350.81     45.29 o 
  -2   7  14       53.90       48.81     34.19 o 
  -1   7  14        0.02      -22.72     27.98 o 
   0   7  14       82.06       60.53     25.25 o 
   1   7  14        3.89      -20.72     38.48 o 
  -3   0  15        4.22        5.63     21.03 o 
  -1   0  15      672.45      615.99     43.02 o 
   1   0  15      338.93      344.13     31.78 o 
  -4   1  15        3.19        7.96     19.53 o 
  -3   1  15       17.29       33.81     16.58 o 
  -2   1  15       69.94      113.43     16.51 o 
  -1   1  15        5.44       -9.41     11.45 o 
   0   1  15        0.43       -4.54     12.24 o 
   1   1  15       50.51       23.54     15.45 o 
   2   1  15      215.84      213.18     41.74 o 
   3   1  15       31.69       62.17     33.16 o 
  -4   2  15      158.55      172.59     43.81 o 
  -3   2  15        6.22       11.29     13.66 o 
  -2   2  15       40.00       39.99     13.86 o 
  -1   2  15       42.21       40.25     20.72 o 
   0   2  15        8.06        5.53     18.15 o 
   1   2  15      105.90       89.57     22.84 o 
   2   2  15       94.28      115.09     19.20 o 
   3   2  15       79.63       72.23     30.79 o 
  -4   3  15        1.52       27.19     19.71 o 
  -3   3  15      147.91      170.77     53.73 o 
  -2   3  15        8.25       10.24     12.80 o 
  -1   3  15      301.86      290.27     32.14 o 
   0   3  15        8.08       25.91     19.92 o 
   1   3  15        5.57       31.27     19.41 o 
   2   3  15        0.30      -19.97     20.41 o 
   3   3  15      153.23       89.11     32.56 o 
  -4   4  15      327.15      415.82     41.59 o 
  -3   4  15      187.92      183.71     23.51 o 
  -2   4  15       23.00        6.74     13.77 o 
  -1   4  15        3.73      -19.41     19.41 o 
   0   4  15       72.51       62.56     49.88 o 
   1   4  15      206.48      232.48     32.27 o 
   2   4  15       76.50       44.20     22.12 o 
   3   4  15       15.06       41.19     25.32 o 
  -3   5  15       10.67       36.11     20.15 o 
  -2   5  15       35.87       47.53     36.86 o 
  -1   5  15       15.24       -5.17     21.80 o 
   0   5  15      294.07      243.26     41.45 o 
   1   5  15        0.90      -19.74     19.74 o 
   2   5  15      318.51      260.02     33.63 o 
  -3   6  15       48.32       36.70     24.11 o 
  -2   6  15       37.16       82.53     26.87 o 
  -1   6  15       29.30       36.20     35.97 o 
   0   6  15        5.72        4.04     35.82 o 
  -4   0  16        7.92      -12.73     34.64 o 
  -2   0  16      610.26      643.29     67.20 o 
   0   0  16      232.49      237.66     30.17 o 
   2   0  16       20.88      -28.42     28.42 o 
  -3   1  16       11.68       23.36     18.74 o 
  -2   1  16       39.15       37.88     18.36 o 
  -1   1  16      108.80       92.19     19.56 o 
   0   1  16        5.79        9.88     14.13 o 
   1   1  16      218.39      182.61     25.25 o 
   2   1  16       56.16       48.51     23.64 o 
   3   1  16        0.13        0.89     30.79 o 
  -3   2  16       99.31       94.37     18.31 o 
  -2   2  16       74.77       55.80     16.38 o 
  -1   2  16       27.40       -2.25     19.16 o 
   0   2  16       17.81       20.74     20.36 o 
   1   2  16      188.25      210.80     29.88 o 
   2   2  16        4.97      -11.25     26.35 o 
   3   2  16      561.32      481.95     53.29 o 
  -3   3  16      139.03      163.12     19.91 o 
  -2   3  16       35.77       33.84     15.88 o 
  -1   3  16        1.16      -20.13     20.13 o 
   0   3  16       32.61       49.59     29.60 o 
   1   3  16        2.13       -6.28     48.11 o 
   2   3  16       98.80      138.91     27.95 o 
  -3   4  16        8.71       68.98     37.60 o 
  -2   4  16       46.77       44.19     16.35 o 
  -1   4  16        7.42       16.41     22.43 o 
   0   4  16      153.32      159.95     28.59 o 
   1   4  16       83.12       41.52     23.98 o 
   2   4  16        4.66       42.93     39.08 o 
  -2   5  16        2.40      -32.27     32.27 o 
  -1   5  16      158.94      112.52     28.87 o 
   0   5  16        7.13       25.16     44.70 o 
  -3   0  17      232.10      309.95     55.66 o 
  -1   0  17      106.49      108.17     25.38 o 
   1   0  17        0.04      -18.95     30.49 o 
  -3   1  17       12.05       -0.64     25.32 o 
  -2   1  17        0.64       -6.27     18.06 o 
  -1   1  17        4.92      -13.74     17.03 o 
   0   1  17       62.00       88.95     21.59 o 
   1   1  17       52.35       72.51     25.72 o 
   2   1  17      116.70      135.23     28.15 o 
  -3   2  17        2.72        8.59     33.45 o 
  -2   2  17      148.32      171.11     20.48 o 
  -1   2  17       31.68       31.65     22.40 o 
   0   2  17      322.11      332.82     36.75 o 
   1   2  17        4.10       28.85     24.82 o 
  -2   3  17       36.01       51.69     35.82 o 
  -1   3  17       57.59       76.35     27.73 o 
   0   3  17        4.22        1.48     37.89 o 
   1   3  17      139.14      111.01     44.41 o 
  -1   1  18       20.12        8.78     24.31 o 
   0   1  18       74.29       77.27     42.63 o 
                                                 
